# Supplementary material for: Moss inhabiting flea beetles of the West Indies III: Erinaceialtica, a new genus from Hispaniola (Coleoptera, Chrysomelidae, Galerucinae, Alticini)
Source: Zookeys. 2020 Aug 5;955:113–45. doi: 10.3897/zookeys.955.53644 (PMC7423781; doi:10.3897/zookeys.955.53644)
Supplement: XML Treatment for Erinaceialtica [file zookeys.955.53644-treatment1.xml]

<!DOCTYPE tp:taxon-treatment
  PUBLIC "-//TaxonX//DTD Taxonomic Treatment Publishing DTD v0 20100105//EN" "tax-treatment-NSO.dtd">
<tp:taxon-treatment xmlns:tp="http://www.plazi.org/taxpub"><tp:treatment-meta><kwd-group><label>Taxon classification</label><kwd><named-content xmlns:xlink="http://www.w3.org/1999/xlink" content-type="kingdom">Animalia</named-content></kwd><kwd><named-content xmlns:xlink="http://www.w3.org/1999/xlink" content-type="order">Coleoptera</named-content></kwd><kwd><named-content xmlns:xlink="http://www.w3.org/1999/xlink" content-type="family">Chrysomelidae</named-content></kwd></kwd-group><mixed-citation publication-type="journal"><person-group><name><surname>Konstantinov</surname><given-names>Alexander S.</given-names></name><name><surname>Linzmeier</surname><given-names>Adelita M.</given-names></name></person-group><article-title>Moss inhabiting flea beetles of the West Indies III: <italic><tp:taxon-name><tp:taxon-name-part taxon-name-part-type="genus" reg="Erinaceialtica">Erinaceialtica</tp:taxon-name-part></tp:taxon-name></italic>, a new genus from Hispaniola (<tp:taxon-name><tp:taxon-name-part taxon-name-part-type="order">Coleoptera</tp:taxon-name-part></tp:taxon-name>, <tp:taxon-name><tp:taxon-name-part taxon-name-part-type="family">Chrysomelidae</tp:taxon-name-part></tp:taxon-name>, <tp:taxon-name><tp:taxon-name-part taxon-name-part-type="subfamily">Galerucinae</tp:taxon-name-part></tp:taxon-name>, <tp:taxon-name><tp:taxon-name-part taxon-name-part-type="tribe">Alticini</tp:taxon-name-part></tp:taxon-name>)</article-title><source>Zookeys</source><day>05</day><month>8</month><year>2020</year><volume>955</volume><fpage>113</fpage><lpage>145</lpage><pub-id pub-id-type="doi">10.3897/zookeys.955.53644</pub-id></mixed-citation></tp:treatment-meta><tp:nomenclature><tp:taxon-name><object-id xmlns:xlink="http://www.w3.org/1999/xlink" content-type="arpha" xlink:type="simple">0903EFEB-6FFB-597A-8953-7307EA2A3BD8</object-id>
            <tp:taxon-name-part taxon-name-part-type="genus" reg="Erinaceialtica">Erinaceialtica</tp:taxon-name-part>
            <object-id xmlns:xlink="http://www.w3.org/1999/xlink" content-type="zoobank" xlink:type="simple">http://zoobank.org/D8DC4FAF-5A12-454D-B8B5-11E29E5FE557</object-id>
          </tp:taxon-name><tp:taxon-status xmlns:xlink="http://www.w3.org/1999/xlink" xlink:type="simple">gen. nov.</tp:taxon-status><xref ref-type="fig" rid="F2">Figs 1</xref><xref ref-type="fig" rid="F3">, 2–4</xref><xref ref-type="fig" rid="F4">, 5–7</xref><xref ref-type="fig" rid="F5">, 8–11</xref><xref ref-type="fig" rid="F6">, 12, 13</xref><xref ref-type="fig" rid="F7">, 14</xref><xref ref-type="fig" rid="F8">, 15–19</xref><xref ref-type="fig" rid="F9">, 20, 21</xref><xref ref-type="fig" rid="F10">, 22</xref><xref ref-type="fig" rid="F11">, 23–27</xref><xref ref-type="fig" rid="F12">, 28–33</xref><xref ref-type="fig" rid="F13">, 34–40</xref><xref ref-type="fig" rid="F14">, 41–43</xref><xref ref-type="fig" rid="F15">, 44, 45</xref><xref ref-type="fig" rid="F16">, 46, 47</xref><xref ref-type="fig" rid="F17">, 48–51</xref><xref ref-type="fig" rid="F18">, 52–54</xref><xref ref-type="fig" rid="F1">, Map 1</xref></tp:nomenclature><tp:treatment-sec sec-type="description" id="SECID0ERMAC"><title>Description.</title><p>Body length 2.1–2.81 mm, width (widest point of elytra) 1.19–1.35 mm, height 0.97–1.13. Elytron metallic green, blue, black, or coppery, light metallic green; some parts of elytra yellow to brown. Color of pronotum almost same as elytron: metallic blue, green, or dark brown, in some species pronotum greenish when elytra blueish.</p><p>Head. Orbit as wide as transverse diameter of antennal socket with punctures dense, large, their diameter greater than distance between them. Inner margins of eye straight, nearly parallel with each other. Distance between eyes (above antennal sockets) in frontal view much greater than transverse diameter of eye (2.4 times). Supraorbital pore only slightly larger than other punctures, but different color (mostly yellowish). Vertex densely and evenly covered with round, setose punctures placed close together. Antennal sockets situated below middle of eye. Frontal ridge (from dorsal side to frontoclypeal suture) 1.58–1.87 times longer than longitudinal diameter of antennal socket; straight in lateral view; extends to level of antennal calli, does not enter in between them. Sides of frontal ridge between antennal sockets and below straight, parallel to each other. Dorsal side of frontal ridge truncate. Frontal ridge and vertex separated by antennal calli. Frontal ridge dorsally as wide as ventrally. Anterofrontal ridge tall, slopes abruptly towards clypeus. Dorsal side of anterofrontal ridge laterally of frontal ridge even, without visible convexity. Frontal ridge and anterofrontal ridge in frontal view form nearly straight angle with each other. Length (thickness) of anterofrontal ridge less than that of frontal ridge. Sides of head below eyes converging ventrally. Shape of clypeus band like. Anterior margin of labrum emarginate. Labrum with 3 pairs of setae, distributed evenly on both sides.</p><p>Head sulci and antennal calli. Midcranial suture absent. Supraorbital, orbital, supracallinal, frontolateral and suprafrontal sulci absent. Midfrontal sulcus well developed, long. Antennal calli and top of frontal ridge meet, not separated from each other. Antennal callus not entering interantennal space. Surface of antennal callus on same level as surface of vertex and frontal ridge. Length of antennal callus about as great or shorter than its width. Antennal grooves between eye and frontal ridge present.</p><p>Antenna with 11 antennomeres, apical antennomeres much wider than basal. Color of antennomeres (not counting basal antennomeres being a bit lighter than rest) different. Antennomere 5 white. Antenna not reaching half of elytron. Antennomere 1 shorter than next two antennomeres combined. Antennomere 2 globular, shorter than 3, longer than half of it, about as wide as 1, wider than 3. Antennomere 3 longer than 4. Antennomere 5 as long as 4, longer than or as long as 6. Antennomere 7 much wider than antennomeres 4 and 5 separately. Distal antennomeres robust.</p><p>Prothorax. Pronotal surface hairy. Anterolateral callosity ovoid or otherwise rounded. Anterolateral callosity: expansion beyond lateral margin slight, facing anterolaterally. Anterior setiferous pore situated about middle callosity. Anterolateral corners of pronotum projected at about same level as middle of pronotum. Sides of pronotum nearly straight with a slight lobe anterior to middle. Pronotal margins even. Base of pronotum straight, without lateral longitudinal impressions. Antebasal transverse impression on pronotum wide, shallow, poorly differentiated from rest of pronotal surface or absent. Longitudinal impressions anteriorly present in middle. Two bumps with groove between present. Lateral margin of pronotum complete. Numerous setae on lateral margin of pronotum present. Posterolateral callosity situated on corner of posterior and lateral margins. Procoxal cavities closed. Intercoxal prosternal process in lateral view more or less straight or slightly convex, in ventral view generally wide, surface concave, posteriorly much wider than in middle. Sides of intercoxal prosternal process concave, posterior end straight, extends beyond procoxae posteriorly.</p><p>Mesothorax. Scutellum present. Mesothoracic prefragma very short. Mesoventral process about as wide as long. Mesocoxal cavities transverse. Mesosternum without elevated projection in middle.</p><p>Elytra with sides nearly straight, sometimes parallel to each other. Humeral calli well developed. Elytron with basal callus. Transverse impression of elytron posteriad to humeral or basal callus deep. Oblique impression on elytron between humeral and basal calli present. Elytron with punctures arranged in striae, not in grooves. Dorsal surface covered with sparse erect and dense hairs arranged in different directions. Elytra at base wider than base of pronotum. Ridges on elytra absent. Epipleura about as wide as front femur, abruptly narrowing before apex, oblique, directed outwardly, reaches end of side of elytron, but not apex.</p><p>Metathorax. Metasternum short, about twice as long as mesosternum, anteriorly projecting forward, but not covering mesosternum, without elevated projection in middle. Posterior end of metasternum slightly swollen. Metathoracic discrimen extends a bit more than half of metasternum length. Metatergite about twice as wide as long, with full set of ridges in middle. Metendosternite with relatively short stem, slightly narrower than arms near base. Arm tendon slightly closer to middle than to arm end. Arm ends lightly sclerotized, simple.</p><p>Abdomen. Abdominal ventrites 1 and 2 not fused. Abdominal ventrite 1 slightly longer than ventrites 2 and 3 together. Abdominal ventrite 5 slightly shorter than ventrites 4 and 3 together. First abdominal ventrite between coxae without longitudinal ridges. Apex of first abdominal sternite in female evenly and narrowly rounded. Last visible tergite of female without longitudinal groove in middle.</p><p>Legs. Pro- and mesotibiae and femora not sexually dimorphic. Profemur generally cylindrical. Pro- and mesotibial spurs absent. Pro- and mesotibiae without longitudinal ridges. Apical part of middle tibia without obtuse tooth beyond middle, followed by excavation. Metafemur enlarged. Posterior edge of metafemur in males as in females. Metafemoral spring present. Metatibia in dorsal and lateral views straight. Metatibia in cross section around middle more or less cylindrical, dorsally convex. Metatibial apex flattened. Sharp edge present on dorsal side of metatibia laterally, absent medially. Metatibia with transverse ridge above insertion of tarsus. Metatibial spur situated laterally, single, simple, narrow, ending in one tooth, shorter than greatest width of metatibial apex. Metatibia ventrally at apex makes lobe on side of spine. Metatarsomere 1 attached anteriorly of apex. First protarsomere of males about as wide and long as in females. Protarsomere 3 wide, with round sides. Metatarsomere 3 longer than wide, elongate, incision absent. Metatarsomere 4 globose. Claw bifid or appendiculate.</p><p>Genitalia. Spermatheca with receptacle and pump without distinct border in between. Receptacle curved, three dimensional, longer than wide or as wide as long. Receptacle about as wide as pump. Pump with flattened end. Duct of spermatheca with coils longer than receptacle or as long as receptacle. Vaginal palpi many times longer than wide. Posterior sclerotization of vaginal palpi elongate, rounded at apex. Tignum narrow anteriorly, widens posteriorly. Median lobe of male genitalia elongate. Median lobe of male genitalia in cross section (about middle) oval or flattened.</p><fig id="F1" position="float" orientation="portrait"><object-id xmlns:xlink="http://www.w3.org/1999/xlink" content-type="doi" xlink:type="simple">10.3897/zookeys.955.53644.map1</object-id><object-id xmlns:xlink="http://www.w3.org/1999/xlink" content-type="arpha" xlink:type="simple">A683976D-940E-5657-AEB2-124207C6B651</object-id><label>Map 1.</label><caption><p>Distribution of <italic><tp:taxon-name><tp:taxon-name-part taxon-name-part-type="genus" reg="Erinaceialtica">Erinaceialtica</tp:taxon-name-part></tp:taxon-name></italic> species on the island of Hispaniola.</p></caption><graphic xmlns:xlink="http://www.w3.org/1999/xlink" xlink:href="zookeys-955-113-g001.jpg" position="float" orientation="portrait" xlink:type="simple" id="oo_439265.jpg"><uri content-type="original_file" xlink:type="simple">https://binary.pensoft.net/fig/439265</uri></graphic></fig></tp:treatment-sec><tp:treatment-sec sec-type="type species" id="SECID0EUNAC"><title>Type species.</title><p><italic><tp:taxon-name><tp:taxon-name-part taxon-name-part-type="genus" reg="Erinaceialtica">Erinaceialtica</tp:taxon-name-part> <tp:taxon-name-part taxon-name-part-type="species" reg="rickstanleyi">rickstanleyi</tp:taxon-name-part></tp:taxon-name></italic> sp. nov. by present designation.</p></tp:treatment-sec><tp:treatment-sec sec-type="etymology" id="SECID0EFOAC"><title>Etymology.</title><p>The name of this genus is a combination of two words. First is a Latin word for hedgehog – Erinacei (genitive, singular, masculine, II declension) as a reference to beetles having highly unusual setae that remind needles of a hedgehog. The second word is Altica, the name of the type genus of the <tp:taxon-name><tp:taxon-name-part taxon-name-part-type="tribe">Alticini</tp:taxon-name-part></tp:taxon-name>.</p></tp:treatment-sec><tp:treatment-sec sec-type="Comparative diagnosis" id="SECID0EQOAC"><title>Comparative diagnosis.</title><p>The first known species of <italic><tp:taxon-name><tp:taxon-name-part taxon-name-part-type="genus" reg="Erinaceialtica">Erinaceialtica</tp:taxon-name-part></tp:taxon-name></italic> have been described in the genus <italic><tp:taxon-name><tp:taxon-name-part taxon-name-part-type="genus" reg="Hadropoda">Hadropoda</tp:taxon-name-part></tp:taxon-name></italic> (<xref ref-type="bibr" rid="B1">Blake 1943a</xref>, <xref ref-type="bibr" rid="B3">1945</xref>). However, while describing <italic><tp:taxon-name><tp:taxon-name-part taxon-name-part-type="genus" reg="Erinaceialtica">E.</tp:taxon-name-part> <tp:taxon-name-part taxon-name-part-type="species" reg="hugonis">hugonis</tp:taxon-name-part></tp:taxon-name></italic>, <xref ref-type="bibr" rid="B1">Blake (1943a)</xref> noticed that this species is substantially different from West Indian congeners “and may eventually be placed in a different genus …” (page 440). She made similar observations two years later describing <italic><tp:taxon-name><tp:taxon-name-part taxon-name-part-type="genus" reg="Erinaceialtica">E.</tp:taxon-name-part> <tp:taxon-name-part taxon-name-part-type="species" reg="albicincta">albicincta</tp:taxon-name-part></tp:taxon-name></italic> (Blake, 1945) suggesting that “… together they form a group that stands a little apart in the genus [<italic><tp:taxon-name><tp:taxon-name-part taxon-name-part-type="genus" reg="Hadropoda">Hadropoda</tp:taxon-name-part></tp:taxon-name></italic>] and resembles in many ways the species of the North American genus <italic><tp:taxon-name><tp:taxon-name-part taxon-name-part-type="genus" reg="Distigmoptera">Distigmoptera</tp:taxon-name-part></tp:taxon-name></italic>. <italic><tp:taxon-name><tp:taxon-name-part taxon-name-part-type="genus" reg="Hadropoda">H.</tp:taxon-name-part> <tp:taxon-name-part taxon-name-part-type="species" reg="albicincta">albicincta</tp:taxon-name-part></tp:taxon-name></italic> closely resembles <italic><tp:taxon-name><tp:taxon-name-part taxon-name-part-type="genus" reg="Hadropoda"/><tp:taxon-name-part taxon-name-part-type="species" reg="hugonis">hugonis</tp:taxon-name-part></tp:taxon-name></italic> but differs in having raised sutural margins and three warts as well as an apical tumidity on each elytron. Its elytral punctation is a little finer and the whole beetle slightly more slender” (page 89).</p><p>Classification of monoplatine genera presents significant difficulties, moss and leaf litter inhabiting and associated morphological transformations contribute to it. Nevertheless, we were able to circumscribe some distinct species groups among West Indian species that include already described genera (<italic><tp:taxon-name><tp:taxon-name-part taxon-name-part-type="genus" reg="Aedmon">Aedmon</tp:taxon-name-part></tp:taxon-name></italic> Clark, <italic><tp:taxon-name><tp:taxon-name-part taxon-name-part-type="genus" reg="Andersonaltica">Andersonaltica</tp:taxon-name-part></tp:taxon-name></italic> Linzmeier &amp; Konstantinov, <italic><tp:taxon-name><tp:taxon-name-part taxon-name-part-type="genus" reg="Apleuraltica">Apleuraltica</tp:taxon-name-part></tp:taxon-name></italic> Bechyne, <italic><tp:taxon-name><tp:taxon-name-part taxon-name-part-type="genus" reg="Distigmoptera">Distigmoptera</tp:taxon-name-part></tp:taxon-name></italic> Blake, <italic><tp:taxon-name><tp:taxon-name-part taxon-name-part-type="genus" reg="Menudos">Menudos</tp:taxon-name-part></tp:taxon-name></italic> Linzmeier &amp; Konstantinov, and <italic><tp:taxon-name><tp:taxon-name-part taxon-name-part-type="genus" reg="Ulrica">Ulrica</tp:taxon-name-part></tp:taxon-name></italic> Scherer) and the one described in this paper. To facilitate their identification, we provide a key below.</p><p>Some features of <italic><tp:taxon-name><tp:taxon-name-part taxon-name-part-type="genus" reg="Erinaceialtica">Erinaceialtica</tp:taxon-name-part></tp:taxon-name></italic> that cannot be included in the key, but still worth mentioning are: 1) presence of subtle sexual dimorphism in the general color of the body (small difference in size of dark spots is noticed in <italic><tp:taxon-name><tp:taxon-name-part taxon-name-part-type="genus" reg="Erinaceialtica">E.</tp:taxon-name-part> <tp:taxon-name-part taxon-name-part-type="species" reg="gabbysalazarae">gabbysalazarae</tp:taxon-name-part></tp:taxon-name></italic>) and width of the head (sexual dimorphism among <italic><tp:taxon-name><tp:taxon-name-part taxon-name-part-type="genus" reg="Menudos">Menudos</tp:taxon-name-part></tp:taxon-name></italic> species exceeds one that generally occurs in flea beetles); 2) median lobe of the aedeagus differs dramatically between species (in most genera, particularly those occurring in leaf litter or moss, median lobes are very similar and differ only in very subtle features e.g. <italic><tp:taxon-name><tp:taxon-name-part taxon-name-part-type="genus" reg="Andersonaltica">Andersonaltica</tp:taxon-name-part></tp:taxon-name></italic>); 3) species are very colorful (more so than flea beetles in general), dramatically different in color of the body and appendages as well as in color and direction of the setae on pronotum and elytra; this makes species identification relatively easy based on external characters and makes it possible to identify <italic><tp:taxon-name><tp:taxon-name-part taxon-name-part-type="genus" reg="Erinaceialtica">E.</tp:taxon-name-part> <tp:taxon-name-part taxon-name-part-type="species" reg="albicincta">albicincta</tp:taxon-name-part></tp:taxon-name></italic> and <italic><tp:taxon-name><tp:taxon-name-part taxon-name-part-type="genus" reg="Erinaceialtica">E.</tp:taxon-name-part> <tp:taxon-name-part taxon-name-part-type="species" reg="hugonis">hugonis</tp:taxon-name-part></tp:taxon-name></italic> based on images of the types (see MCZ citations in the reference section).</p></tp:treatment-sec><tp:treatment-sec><!--Section generated to contain objects referenced in tp:taxon-treatment.--><fig id="F2" position="float" orientation="portrait"><object-id xmlns:xlink="http://www.w3.org/1999/xlink" content-type="doi" xlink:type="simple">10.3897/zookeys.955.53644.figure1</object-id><object-id xmlns:xlink="http://www.w3.org/1999/xlink" content-type="arpha" xlink:type="simple">3C57AE46-E2B8-5DE2-870C-4B5D31B80E64</object-id><label>Figure 1.</label><caption><p><italic><tp:taxon-name><tp:taxon-name-part taxon-name-part-type="genus" reg="Erinaceialtica">Erinaceialtica</tp:taxon-name-part> <tp:taxon-name-part taxon-name-part-type="species" reg="gabbysalazarae">gabbysalazarae</tp:taxon-name-part></tp:taxon-name></italic> sp. nov., dorsal habitus (illustration by Katie Sayers, <named-content xmlns:xlink="http://www.w3.org/1999/xlink" content-type="dwc:institutional_code" xlink:type="simple">USNM</named-content> and <abbrev xmlns:xlink="http://www.w3.org/1999/xlink" content-type="institution" xlink:title="National Museum of Natural History and Systematic Entomology Laboratory" xlink:type="simple">SEL</abbrev> scientific illustrator internship program, summer 2019).</p></caption><graphic xmlns:xlink="http://www.w3.org/1999/xlink" xlink:href="zookeys-955-113-g002.jpg" position="float" orientation="portrait" xlink:type="simple" id="oo_439266.jpg"><uri content-type="original_file" xlink:type="simple">https://binary.pensoft.net/fig/439266</uri></graphic></fig><fig id="F3" position="float" orientation="portrait"><object-id xmlns:xlink="http://www.w3.org/1999/xlink" content-type="doi" xlink:type="simple">10.3897/zookeys.955.53644.figures2-4</object-id><object-id xmlns:xlink="http://www.w3.org/1999/xlink" content-type="arpha" xlink:type="simple">8969E0E8-5C6B-509E-BDEF-0BF71D5050B9</object-id><label>Figures 2–4.</label><caption><p>Adult <italic><tp:taxon-name><tp:taxon-name-part taxon-name-part-type="genus" reg="Erinaceialtica">Erinaceialtica</tp:taxon-name-part> <tp:taxon-name-part taxon-name-part-type="species" reg="gabbysalazarae">gabbysalazarae</tp:taxon-name-part></tp:taxon-name></italic>, male <bold>2</bold> habitus, dorsal view <bold>3</bold> habitus, lateral view <bold>4</bold> habitus, three quarter view.</p></caption><graphic xmlns:xlink="http://www.w3.org/1999/xlink" xlink:href="zookeys-955-113-g003.jpg" position="float" orientation="portrait" xlink:type="simple" id="oo_439267.jpg"><uri content-type="original_file" xlink:type="simple">https://binary.pensoft.net/fig/439267</uri></graphic></fig><fig id="F4" position="float" orientation="portrait"><object-id xmlns:xlink="http://www.w3.org/1999/xlink" content-type="doi" xlink:type="simple">10.3897/zookeys.955.53644.figures5-7</object-id><object-id xmlns:xlink="http://www.w3.org/1999/xlink" content-type="arpha" xlink:type="simple">C49303A7-8221-5ABC-A631-7348B52D6848</object-id><label>Figures 5–7.</label><caption><p>Adult <italic><tp:taxon-name><tp:taxon-name-part taxon-name-part-type="genus" reg="Erinaceialtica">Erinaceialtica</tp:taxon-name-part> <tp:taxon-name-part taxon-name-part-type="species" reg="gabbysalazarae">gabbysalazarae</tp:taxon-name-part></tp:taxon-name></italic>, male <bold>5</bold> habitus, frontal view <bold>6</bold> median lobe of aedeagus, ventral and lateral views <bold>7</bold> metatibia, dorsal view.</p></caption><graphic xmlns:xlink="http://www.w3.org/1999/xlink" xlink:href="zookeys-955-113-g004.jpg" position="float" orientation="portrait" xlink:type="simple" id="oo_439268.jpg"><uri content-type="original_file" xlink:type="simple">https://binary.pensoft.net/fig/439268</uri></graphic></fig><fig id="F5" position="float" orientation="portrait"><object-id xmlns:xlink="http://www.w3.org/1999/xlink" content-type="doi" xlink:type="simple">10.3897/zookeys.955.53644.figures8-11</object-id><object-id xmlns:xlink="http://www.w3.org/1999/xlink" content-type="arpha" xlink:type="simple">D943E47B-41B4-5A65-A5CD-49C72DA87146</object-id><label>Figures 8–11.</label><caption><p>Adult <italic><tp:taxon-name><tp:taxon-name-part taxon-name-part-type="genus" reg="Erinaceialtica">Erinaceialtica</tp:taxon-name-part> <tp:taxon-name-part taxon-name-part-type="species" reg="gabbysalazarae">gabbysalazarae</tp:taxon-name-part></tp:taxon-name></italic>, female <bold>8</bold> habitus, dorsal view <bold>9</bold> habitus, lateral view <bold>10</bold> hind leg, lateral views <bold>11</bold> head, frontal view.</p></caption><graphic xmlns:xlink="http://www.w3.org/1999/xlink" xlink:href="zookeys-955-113-g005.jpg" position="float" orientation="portrait" xlink:type="simple" id="oo_439269.jpg"><uri content-type="original_file" xlink:type="simple">https://binary.pensoft.net/fig/439269</uri></graphic></fig><fig id="F6" position="float" orientation="portrait"><object-id xmlns:xlink="http://www.w3.org/1999/xlink" content-type="doi" xlink:type="simple">10.3897/zookeys.955.53644.figures12-13</object-id><object-id xmlns:xlink="http://www.w3.org/1999/xlink" content-type="arpha" xlink:type="simple">1C05346B-8672-558A-BAF1-023C69E7B174</object-id><label>Figures 12, 13.</label><caption><p>El Cachote, habitat of <italic><tp:taxon-name><tp:taxon-name-part taxon-name-part-type="genus" reg="Erinaceialtica">Erinaceialtica</tp:taxon-name-part> <tp:taxon-name-part taxon-name-part-type="species" reg="gabbysalazarae">gabbysalazarae</tp:taxon-name-part></tp:taxon-name></italic>.</p></caption><graphic xmlns:xlink="http://www.w3.org/1999/xlink" xlink:href="zookeys-955-113-g006.jpg" position="float" orientation="portrait" xlink:type="simple" id="oo_439270.jpg"><uri content-type="original_file" xlink:type="simple">https://binary.pensoft.net/fig/439270</uri></graphic></fig><fig id="F7" position="float" orientation="portrait"><object-id xmlns:xlink="http://www.w3.org/1999/xlink" content-type="doi" xlink:type="simple">10.3897/zookeys.955.53644.figure14</object-id><object-id xmlns:xlink="http://www.w3.org/1999/xlink" content-type="arpha" xlink:type="simple">E5DE754A-DB12-5B59-B8C8-DE7676A1D7DF</object-id><label>Figure 14.</label><caption><p><italic><tp:taxon-name><tp:taxon-name-part taxon-name-part-type="genus" reg="Erinaceialtica">Erinaceialtica</tp:taxon-name-part> <tp:taxon-name-part taxon-name-part-type="species" reg="janestanleyae">janestanleyae</tp:taxon-name-part></tp:taxon-name></italic> sp. nov., dorsal habitus (illustration by Linden Pederson, <named-content xmlns:xlink="http://www.w3.org/1999/xlink" content-type="dwc:institutional_code" xlink:type="simple">USNM</named-content> and <abbrev xmlns:xlink="http://www.w3.org/1999/xlink" content-type="institution" xlink:title="National Museum of Natural History and Systematic Entomology Laboratory" xlink:type="simple">SEL</abbrev> scientific illustrator internship program, summer 2019).</p></caption><graphic xmlns:xlink="http://www.w3.org/1999/xlink" xlink:href="zookeys-955-113-g007.jpg" position="float" orientation="portrait" xlink:type="simple" id="oo_439271.jpg"><uri content-type="original_file" xlink:type="simple">https://binary.pensoft.net/fig/439271</uri></graphic></fig><fig id="F8" position="float" orientation="portrait"><object-id xmlns:xlink="http://www.w3.org/1999/xlink" content-type="doi" xlink:type="simple">10.3897/zookeys.955.53644.figures15-19</object-id><object-id xmlns:xlink="http://www.w3.org/1999/xlink" content-type="arpha" xlink:type="simple">FFB2AF05-B3BC-5272-BFD2-24E8D5434BCE</object-id><label>Figures 15–19.</label><caption><p>Adult <italic><tp:taxon-name><tp:taxon-name-part taxon-name-part-type="genus" reg="Erinaceialtica">Erinaceialtica</tp:taxon-name-part> <tp:taxon-name-part taxon-name-part-type="species" reg="janestanleyae">janestanleyae</tp:taxon-name-part></tp:taxon-name></italic>, female <bold>15</bold> habitus, dorsal view <bold>16</bold> habitus, lateral view <bold>17</bold> habitus, three quarter view <bold>18</bold> hind tibia, three quarter view <bold>19</bold> habitus, frontal view.</p></caption><graphic xmlns:xlink="http://www.w3.org/1999/xlink" xlink:href="zookeys-955-113-g008.jpg" position="float" orientation="portrait" xlink:type="simple" id="oo_439272.jpg"><uri content-type="original_file" xlink:type="simple">https://binary.pensoft.net/fig/439272</uri></graphic></fig><fig id="F9" position="float" orientation="portrait"><object-id xmlns:xlink="http://www.w3.org/1999/xlink" content-type="doi" xlink:type="simple">10.3897/zookeys.955.53644.figures20-21</object-id><object-id xmlns:xlink="http://www.w3.org/1999/xlink" content-type="arpha" xlink:type="simple">92FBC4A4-9914-53CC-AAE0-D406AD6B460B</object-id><label>Figures 20, 21.</label><caption><p>Zapoten, habitat of <italic><tp:taxon-name><tp:taxon-name-part taxon-name-part-type="genus" reg="Erinaceialtica">Erinaceialtica</tp:taxon-name-part> <tp:taxon-name-part taxon-name-part-type="species" reg="janestanleyae">janestanleyae</tp:taxon-name-part></tp:taxon-name></italic>.</p></caption><graphic xmlns:xlink="http://www.w3.org/1999/xlink" xlink:href="zookeys-955-113-g009.jpg" position="float" orientation="portrait" xlink:type="simple" id="oo_439273.jpg"><uri content-type="original_file" xlink:type="simple">https://binary.pensoft.net/fig/439273</uri></graphic></fig><fig id="F10" position="float" orientation="portrait"><object-id xmlns:xlink="http://www.w3.org/1999/xlink" content-type="doi" xlink:type="simple">10.3897/zookeys.955.53644.figure22</object-id><object-id xmlns:xlink="http://www.w3.org/1999/xlink" content-type="arpha" xlink:type="simple">1CB8C395-B4FA-502D-AC28-28EDE549ABEB</object-id><label>Figure 22.</label><caption><p><italic><tp:taxon-name><tp:taxon-name-part taxon-name-part-type="genus" reg="Erinaceialtica">Erinaceialtica</tp:taxon-name-part> <tp:taxon-name-part taxon-name-part-type="species" reg="rickstanleyi">rickstanleyi</tp:taxon-name-part></tp:taxon-name></italic> sp. nov., dorsal habitus (illustration by Katie Sayers, <named-content xmlns:xlink="http://www.w3.org/1999/xlink" content-type="dwc:institutional_code" xlink:type="simple">USNM</named-content> and <abbrev xmlns:xlink="http://www.w3.org/1999/xlink" content-type="institution" xlink:title="National Museum of Natural History and Systematic Entomology Laboratory" xlink:type="simple">SEL</abbrev> scientific illustrator internship program, summer 2019).</p></caption><graphic xmlns:xlink="http://www.w3.org/1999/xlink" xlink:href="zookeys-955-113-g010.jpg" position="float" orientation="portrait" xlink:type="simple" id="oo_439274.jpg"><uri content-type="original_file" xlink:type="simple">https://binary.pensoft.net/fig/439274</uri></graphic></fig><fig id="F11" position="float" orientation="portrait"><object-id xmlns:xlink="http://www.w3.org/1999/xlink" content-type="doi" xlink:type="simple">10.3897/zookeys.955.53644.figures23-27</object-id><object-id xmlns:xlink="http://www.w3.org/1999/xlink" content-type="arpha" xlink:type="simple">25A22930-B379-5ED1-B5F9-33C8B14DABB4</object-id><label>Figures 23–27.</label><caption><p>Adult <italic><tp:taxon-name><tp:taxon-name-part taxon-name-part-type="genus" reg="Erinaceialtica">Erinaceialtica</tp:taxon-name-part> <tp:taxon-name-part taxon-name-part-type="species" reg="rickstanleyi">rickstanleyi</tp:taxon-name-part></tp:taxon-name></italic><bold>23</bold> habitus, dorsal view <bold>24</bold> habitus, lateral view <bold>25</bold> habitus, three quarter view <bold>26</bold> median lobe of aedeagus, ventral and lateral views <bold>27</bold> habitus, frontal view.</p></caption><graphic xmlns:xlink="http://www.w3.org/1999/xlink" xlink:href="zookeys-955-113-g011.jpg" position="float" orientation="portrait" xlink:type="simple" id="oo_439275.jpg"><uri content-type="original_file" xlink:type="simple">https://binary.pensoft.net/fig/439275</uri></graphic></fig><fig id="F12" position="float" orientation="portrait"><object-id xmlns:xlink="http://www.w3.org/1999/xlink" content-type="doi" xlink:type="simple">10.3897/zookeys.955.53644.figures28-33</object-id><object-id xmlns:xlink="http://www.w3.org/1999/xlink" content-type="arpha" xlink:type="simple">72593986-B98B-5C87-A801-BF4F9A7ADBFF</object-id><label>Figures 28–33.</label><caption><p>Adult <italic><tp:taxon-name><tp:taxon-name-part taxon-name-part-type="genus" reg="Erinaceialtica">Erinaceialtica</tp:taxon-name-part> <tp:taxon-name-part taxon-name-part-type="species" reg="rickstanleyi">rickstanleyi</tp:taxon-name-part></tp:taxon-name></italic>, morphological structures <bold>28</bold> middle part of head, ventral view <bold>29</bold> labrum <bold>30</bold> antenna <bold>31</bold> mesotergite <bold>32</bold> meso- and metasternites <bold>33</bold> metatergite.</p></caption><graphic xmlns:xlink="http://www.w3.org/1999/xlink" xlink:href="zookeys-955-113-g012.jpg" position="float" orientation="portrait" xlink:type="simple" id="oo_439276.jpg"><uri content-type="original_file" xlink:type="simple">https://binary.pensoft.net/fig/439276</uri></graphic></fig><fig id="F13" position="float" orientation="portrait"><object-id xmlns:xlink="http://www.w3.org/1999/xlink" content-type="doi" xlink:type="simple">10.3897/zookeys.955.53644.figures34-40</object-id><object-id xmlns:xlink="http://www.w3.org/1999/xlink" content-type="arpha" xlink:type="simple">A6544E70-6E0F-5D5B-BB10-1F8380BB54C2</object-id><label>Figures 34–40.</label><caption><p>Adult <italic><tp:taxon-name><tp:taxon-name-part taxon-name-part-type="genus" reg="Erinaceialtica">Erinaceialtica</tp:taxon-name-part> <tp:taxon-name-part taxon-name-part-type="species" reg="rickstanleyi">rickstanleyi</tp:taxon-name-part></tp:taxon-name></italic>, morphological structures <bold>34</bold> metendosternite <bold>35</bold> hind tarsus <bold>36</bold> right elytron <bold>37</bold> hind leg <bold>38</bold> middle leg <bold>39</bold> abdominal ventrites, female <bold>40</bold> last abdominal tergite, female.</p></caption><graphic xmlns:xlink="http://www.w3.org/1999/xlink" xlink:href="zookeys-955-113-g013.jpg" position="float" orientation="portrait" xlink:type="simple" id="oo_439277.jpg"><uri content-type="original_file" xlink:type="simple">https://binary.pensoft.net/fig/439277</uri></graphic></fig><fig id="F14" position="float" orientation="portrait"><object-id xmlns:xlink="http://www.w3.org/1999/xlink" content-type="doi" xlink:type="simple">10.3897/zookeys.955.53644.figures41-43</object-id><object-id xmlns:xlink="http://www.w3.org/1999/xlink" content-type="arpha" xlink:type="simple">60BF25F0-6003-55CF-9A21-0148B7E537B7</object-id><label>Figures 41–43.</label><caption><p>Adult <italic><tp:taxon-name><tp:taxon-name-part taxon-name-part-type="genus" reg="Erinaceialtica">Erinaceialtica</tp:taxon-name-part> <tp:taxon-name-part taxon-name-part-type="species" reg="rickstanleyi">rickstanleyi</tp:taxon-name-part></tp:taxon-name></italic>, female genitalia <bold>41</bold> spermatheca <bold>42</bold> vaginal palpi <bold>43</bold> tignum.</p></caption><graphic xmlns:xlink="http://www.w3.org/1999/xlink" xlink:href="zookeys-955-113-g014.jpg" position="float" orientation="portrait" xlink:type="simple" id="oo_439278.jpg"><uri content-type="original_file" xlink:type="simple">https://binary.pensoft.net/fig/439278</uri></graphic></fig><fig id="F15" position="float" orientation="portrait"><object-id xmlns:xlink="http://www.w3.org/1999/xlink" content-type="doi" xlink:type="simple">10.3897/zookeys.955.53644.figures44-45</object-id><object-id xmlns:xlink="http://www.w3.org/1999/xlink" content-type="arpha" xlink:type="simple">42E245A8-0A36-5056-9029-C0A94447FF91</object-id><label>Figures 44, 45.</label><caption><p>Las Abejas, habitat of <italic><tp:taxon-name><tp:taxon-name-part taxon-name-part-type="genus" reg="Erinaceialtica">Erinaceialtica</tp:taxon-name-part> <tp:taxon-name-part taxon-name-part-type="species" reg="rickstanleyi">rickstanleyi</tp:taxon-name-part></tp:taxon-name></italic>.</p></caption><graphic xmlns:xlink="http://www.w3.org/1999/xlink" xlink:href="zookeys-955-113-g015.jpg" position="float" orientation="portrait" xlink:type="simple" id="oo_439279.jpg"><uri content-type="original_file" xlink:type="simple">https://binary.pensoft.net/fig/439279</uri></graphic></fig><fig id="F16" position="float" orientation="portrait"><object-id xmlns:xlink="http://www.w3.org/1999/xlink" content-type="doi" xlink:type="simple">10.3897/zookeys.955.53644.figures46-47</object-id><object-id xmlns:xlink="http://www.w3.org/1999/xlink" content-type="arpha" xlink:type="simple">FCB2FA6C-9326-5E7A-971C-0C92A9029FDD</object-id><label>Figures 46, 47.</label><caption><p>Adult <italic><tp:taxon-name><tp:taxon-name-part taxon-name-part-type="genus" reg="Erinaceialtica">Erinaceialtica</tp:taxon-name-part> <tp:taxon-name-part taxon-name-part-type="species" reg="rileyi">rileyi</tp:taxon-name-part></tp:taxon-name></italic> sp. nov. <bold>46</bold> habitus, dorsal view, male <bold>47</bold> habitus, dorsal view, female.</p></caption><graphic xmlns:xlink="http://www.w3.org/1999/xlink" xlink:href="zookeys-955-113-g016.jpg" position="float" orientation="portrait" xlink:type="simple" id="oo_439280.jpg"><uri content-type="original_file" xlink:type="simple">https://binary.pensoft.net/fig/439280</uri></graphic></fig><fig id="F17" position="float" orientation="portrait"><object-id xmlns:xlink="http://www.w3.org/1999/xlink" content-type="doi" xlink:type="simple">10.3897/zookeys.955.53644.figures48-51</object-id><object-id xmlns:xlink="http://www.w3.org/1999/xlink" content-type="arpha" xlink:type="simple">95027D8B-83C4-5054-BB31-3EC89D64A609</object-id><label>Figures 48–51.</label><caption><p>Adult <italic><tp:taxon-name><tp:taxon-name-part taxon-name-part-type="genus" reg="Erinaceialtica">Erinaceialtica</tp:taxon-name-part> <tp:taxon-name-part taxon-name-part-type="species" reg="rileyi">rileyi</tp:taxon-name-part></tp:taxon-name></italic><bold>48</bold> habitus, three quarter view, male <bold>49</bold> median lobe of aedeagus, ventral and lateral views <bold>50</bold> habitus, frontal view, male <bold>51</bold> habitus, frontal view, female.</p></caption><graphic xmlns:xlink="http://www.w3.org/1999/xlink" xlink:href="zookeys-955-113-g017.jpg" position="float" orientation="portrait" xlink:type="simple" id="oo_439281.jpg"><uri content-type="original_file" xlink:type="simple">https://binary.pensoft.net/fig/439281</uri></graphic></fig><fig id="F18" position="float" orientation="portrait"><object-id xmlns:xlink="http://www.w3.org/1999/xlink" content-type="doi" xlink:type="simple">10.3897/zookeys.955.53644.figures52-55</object-id><object-id xmlns:xlink="http://www.w3.org/1999/xlink" content-type="arpha" xlink:type="simple">8EF20CB4-3967-5F9F-AF92-1FFABD5DFC51</object-id><label>Figures 52–55.</label><caption><p>Adult <italic><tp:taxon-name><tp:taxon-name-part taxon-name-part-type="genus" reg="Erinaceialtica">Erinaceialtica</tp:taxon-name-part> <tp:taxon-name-part taxon-name-part-type="species" reg="thomasi">thomasi</tp:taxon-name-part></tp:taxon-name></italic> sp. nov. <bold>52</bold> habitus, dorsal view <bold>53</bold> median lobe of aedeagus, ventral and lateral views <bold>54</bold> habitus, three quarter view <bold>55</bold> habitus, frontal view.</p></caption><graphic xmlns:xlink="http://www.w3.org/1999/xlink" xlink:href="zookeys-955-113-g018.jpg" position="float" orientation="portrait" xlink:type="simple" id="oo_439282.jpg"><uri content-type="original_file" xlink:type="simple">https://binary.pensoft.net/fig/439282</uri></graphic></fig></tp:treatment-sec><ref-list><ref id="B1"><mixed-citation xmlns:xlink="http://www.w3.org/1999/xlink" xlink:type="simple"><person-group><name name-style="western"><surname>Blake</surname><given-names>DH</given-names></name></person-group> (<year>1943a</year>) <article-title>New species of the genus <italic><tp:taxon-name><tp:taxon-name-part taxon-name-part-type="genus">Hadropoda</tp:taxon-name-part></tp:taxon-name></italic> Suffrian from the West Indies.</article-title><source>Bulletin of the Museum of Comparative Zoology</source><volume>92</volume>(<issue>8</issue>): <fpage>413</fpage>–<lpage>441</lpage>.</mixed-citation></ref><ref id="B3"><mixed-citation xmlns:xlink="http://www.w3.org/1999/xlink" xlink:type="simple"><person-group><name name-style="western"><surname>Blake</surname><given-names>DH</given-names></name></person-group> (<year>1945</year>) <article-title>Five new flea beetles from the West Indies.</article-title><source>Journal of the Washington Academy of Sciences</source><volume>35</volume>(<issue>3</issue>): <fpage>89</fpage>–<lpage>92</lpage>. <ext-link xlink:type="simple" ext-link-type="uri" xlink:href="https://www.jstor.org/stable/24531927">https://www.jstor.org/stable/24531927</ext-link></mixed-citation></ref></ref-list></tp:taxon-treatment>
