# Supplementary material for: Moss inhabiting flea beetles of the West Indies III: Erinaceialtica, a new genus from Hispaniola (Coleoptera, Chrysomelidae, Galerucinae, Alticini)
Source: Zookeys. 2020 Aug 5;955:113–45. doi: 10.3897/zookeys.955.53644 (PMC7423781; doi:10.3897/zookeys.955.53644)
Supplement: XML Treatment for Erinaceialtica gabbysalazarae [file zookeys.955.53644-treatment2.xml]

<!DOCTYPE tp:taxon-treatment
  PUBLIC "-//TaxonX//DTD Taxonomic Treatment Publishing DTD v0 20100105//EN" "tax-treatment-NSO.dtd">
<tp:taxon-treatment xmlns:tp="http://www.plazi.org/taxpub"><tp:treatment-meta><kwd-group><label>Taxon classification</label><kwd><named-content xmlns:xlink="http://www.w3.org/1999/xlink" content-type="kingdom">Animalia</named-content></kwd><kwd><named-content xmlns:xlink="http://www.w3.org/1999/xlink" content-type="order">Coleoptera</named-content></kwd><kwd><named-content xmlns:xlink="http://www.w3.org/1999/xlink" content-type="family">Chrysomelidae</named-content></kwd></kwd-group><mixed-citation publication-type="journal"><person-group><name><surname>Konstantinov</surname><given-names>Alexander S.</given-names></name><name><surname>Linzmeier</surname><given-names>Adelita M.</given-names></name></person-group><article-title>Moss inhabiting flea beetles of the West Indies III: <italic><tp:taxon-name><tp:taxon-name-part taxon-name-part-type="genus" reg="Erinaceialtica">Erinaceialtica</tp:taxon-name-part></tp:taxon-name></italic>, a new genus from Hispaniola (<tp:taxon-name><tp:taxon-name-part taxon-name-part-type="order">Coleoptera</tp:taxon-name-part></tp:taxon-name>, <tp:taxon-name><tp:taxon-name-part taxon-name-part-type="family">Chrysomelidae</tp:taxon-name-part></tp:taxon-name>, <tp:taxon-name><tp:taxon-name-part taxon-name-part-type="subfamily">Galerucinae</tp:taxon-name-part></tp:taxon-name>, <tp:taxon-name><tp:taxon-name-part taxon-name-part-type="tribe">Alticini</tp:taxon-name-part></tp:taxon-name>)</article-title><source>Zookeys</source><day>05</day><month>8</month><year>2020</year><volume>955</volume><fpage>113</fpage><lpage>145</lpage><pub-id pub-id-type="doi">10.3897/zookeys.955.53644</pub-id></mixed-citation></tp:treatment-meta><tp:nomenclature><tp:taxon-name><object-id xmlns:xlink="http://www.w3.org/1999/xlink" content-type="arpha" xlink:type="simple">6AD9E45D-8586-5C2C-9646-6C545A44D3A4</object-id>
            <tp:taxon-name-part taxon-name-part-type="genus" reg="Erinaceialtica">Erinaceialtica</tp:taxon-name-part>
            <tp:taxon-name-part taxon-name-part-type="species" reg="gabbysalazarae">gabbysalazarae</tp:taxon-name-part>
            <object-id xmlns:xlink="http://www.w3.org/1999/xlink" content-type="zoobank" xlink:type="simple">http://zoobank.org/A55E8C8F-B188-42FF-8A1D-DF10875B09C1</object-id>
          </tp:taxon-name><tp:taxon-status xmlns:xlink="http://www.w3.org/1999/xlink" xlink:type="simple">sp. nov.</tp:taxon-status><xref ref-type="fig" rid="F2">Figs 1</xref><xref ref-type="fig" rid="F3">, 2–4</xref><xref ref-type="fig" rid="F4">, 5–7</xref><xref ref-type="fig" rid="F5">, 8–11</xref><xref ref-type="fig" rid="F6">, 12–13</xref><xref ref-type="fig" rid="F1">, Map 1</xref></tp:nomenclature><tp:treatment-sec sec-type="description" id="SECID0E6OAE"><title>Description.</title><p>Body length 2.27–2.64 mm, width 1.29–1.51 mm. Vertex dark brown, part of head below vertex mostly antennal calli and frons yellowish. Antennomere 11 slightly lighter than 9. Base of pronotum yellowish, apex dark. Sides of pronotum dark. Antebasal pronotal impression shallow, poorly defined. Elytral disc broadly yellow, except triangular spot on side and below scutellum, sides and slope of elytron, two spots at beginning of elytral slope in male and larger spot in female. Elytral apex yellowish, slightly darker than elytral disc. Ventral side of body orange. Base of pro- and mesofemora and middle of pro- and mesotibiae white. Apex of pro- and mesofemora and base and apex of pro- and mesotibiae dark brown. Basal half of metafemora dark, apical lighter. Setae on orbit bright yellow, directed ventrally. Setae on middle of vertex directed towards middle, forming a small “mohawk”. Pronotal setae directed posteriorly starting from about middle. Median lobe of aedeagus flattened, nearly straight in lateral view, complex ventrally with deep longitudinal impression from base to apex between two sharp ridges and a lobe in middle of impression; narrow before apex, widening towards it, apex itself ogival in shape.</p><fig id="F2" position="float" orientation="portrait"><object-id xmlns:xlink="http://www.w3.org/1999/xlink" content-type="doi" xlink:type="simple">10.3897/zookeys.955.53644.figure1</object-id><object-id xmlns:xlink="http://www.w3.org/1999/xlink" content-type="arpha" xlink:type="simple">3C57AE46-E2B8-5DE2-870C-4B5D31B80E64</object-id><label>Figure 1.</label><caption><p><italic><tp:taxon-name><tp:taxon-name-part taxon-name-part-type="genus" reg="Erinaceialtica">Erinaceialtica</tp:taxon-name-part> <tp:taxon-name-part taxon-name-part-type="species" reg="gabbysalazarae">gabbysalazarae</tp:taxon-name-part></tp:taxon-name></italic> sp. nov., dorsal habitus (illustration by Katie Sayers, <named-content xmlns:xlink="http://www.w3.org/1999/xlink" content-type="dwc:institutional_code" xlink:type="simple">USNM</named-content> and <abbrev xmlns:xlink="http://www.w3.org/1999/xlink" content-type="institution" xlink:title="National Museum of Natural History and Systematic Entomology Laboratory" xlink:type="simple">SEL</abbrev> scientific illustrator internship program, summer 2019).</p></caption><graphic xmlns:xlink="http://www.w3.org/1999/xlink" xlink:href="zookeys-955-113-g002.jpg" position="float" orientation="portrait" xlink:type="simple" id="oo_439266.jpg"><uri content-type="original_file" xlink:type="simple">https://binary.pensoft.net/fig/439266</uri></graphic></fig></tp:treatment-sec><tp:treatment-sec sec-type="diagnosis" id="SECID0EBQAE"><title>Diagnosis.</title><p><italic><tp:taxon-name><tp:taxon-name-part taxon-name-part-type="genus" reg="Erinaceialtica">Erinaceialtica</tp:taxon-name-part> <tp:taxon-name-part taxon-name-part-type="species" reg="gabbysalazarae">gabbysalazarae</tp:taxon-name-part></tp:taxon-name></italic> has a uniquely shaped median lobe of the aedeagus and unique color and can be easily identified using the key at the end of the paper.</p><fig id="F3" position="float" orientation="portrait"><object-id xmlns:xlink="http://www.w3.org/1999/xlink" content-type="doi" xlink:type="simple">10.3897/zookeys.955.53644.figures2-4</object-id><object-id xmlns:xlink="http://www.w3.org/1999/xlink" content-type="arpha" xlink:type="simple">8969E0E8-5C6B-509E-BDEF-0BF71D5050B9</object-id><label>Figures 2–4.</label><caption><p>Adult <italic><tp:taxon-name><tp:taxon-name-part taxon-name-part-type="genus" reg="Erinaceialtica">Erinaceialtica</tp:taxon-name-part> <tp:taxon-name-part taxon-name-part-type="species" reg="gabbysalazarae">gabbysalazarae</tp:taxon-name-part></tp:taxon-name></italic>, male <bold>2</bold> habitus, dorsal view <bold>3</bold> habitus, lateral view <bold>4</bold> habitus, three quarter view.</p></caption><graphic xmlns:xlink="http://www.w3.org/1999/xlink" xlink:href="zookeys-955-113-g003.jpg" position="float" orientation="portrait" xlink:type="simple" id="oo_439267.jpg"><uri content-type="original_file" xlink:type="simple">https://binary.pensoft.net/fig/439267</uri></graphic></fig></tp:treatment-sec><tp:treatment-sec sec-type="habitat" id="SECID0EQRAE"><title>Habitat.</title><p><italic><tp:taxon-name><tp:taxon-name-part taxon-name-part-type="genus" reg="Erinaceialtica">Erinaceialtica</tp:taxon-name-part> <tp:taxon-name-part taxon-name-part-type="species" reg="gabbysalazarae">gabbysalazarae</tp:taxon-name-part></tp:taxon-name></italic> was collected at El Cachote forest on a rainy day in moss that was hanging from branches and growing trunks of the trees (Figs <xref ref-type="fig" rid="F6">12</xref>, <xref ref-type="fig" rid="F6">13</xref>). Altogether about 5 gallons (= 19 L) of moss was collected in a single pillowcase. Some of it was processed directly with Berlese extraction and some was sifted and then processed with Berlese.</p><fig id="F4" position="float" orientation="portrait"><object-id xmlns:xlink="http://www.w3.org/1999/xlink" content-type="doi" xlink:type="simple">10.3897/zookeys.955.53644.figures5-7</object-id><object-id xmlns:xlink="http://www.w3.org/1999/xlink" content-type="arpha" xlink:type="simple">C49303A7-8221-5ABC-A631-7348B52D6848</object-id><label>Figures 5–7.</label><caption><p>Adult <italic><tp:taxon-name><tp:taxon-name-part taxon-name-part-type="genus" reg="Erinaceialtica">Erinaceialtica</tp:taxon-name-part> <tp:taxon-name-part taxon-name-part-type="species" reg="gabbysalazarae">gabbysalazarae</tp:taxon-name-part></tp:taxon-name></italic>, male <bold>5</bold> habitus, frontal view <bold>6</bold> median lobe of aedeagus, ventral and lateral views <bold>7</bold> metatibia, dorsal view.</p></caption><graphic xmlns:xlink="http://www.w3.org/1999/xlink" xlink:href="zookeys-955-113-g004.jpg" position="float" orientation="portrait" xlink:type="simple" id="oo_439268.jpg"><uri content-type="original_file" xlink:type="simple">https://binary.pensoft.net/fig/439268</uri></graphic></fig></tp:treatment-sec><tp:treatment-sec sec-type="etymology" id="SECID0EHTAE"><title>Etymology.</title><p>The species epithet, <tp:taxon-name><tp:taxon-name-part taxon-name-part-type="genus" reg="Erinaceialtica"/><tp:taxon-name-part taxon-name-part-type="species" reg="gabbysalazarae">gabbysalazarae</tp:taxon-name-part></tp:taxon-name>, is a matronym in honor of Gabby Salazar of Bethesda, Maryland in appreciation for comradery and companionship during collecting trips to the Dominican Republic, which she documented in numerous photos.</p><fig id="F5" position="float" orientation="portrait"><object-id xmlns:xlink="http://www.w3.org/1999/xlink" content-type="doi" xlink:type="simple">10.3897/zookeys.955.53644.figures8-11</object-id><object-id xmlns:xlink="http://www.w3.org/1999/xlink" content-type="arpha" xlink:type="simple">D943E47B-41B4-5A65-A5CD-49C72DA87146</object-id><label>Figures 8–11.</label><caption><p>Adult <italic><tp:taxon-name><tp:taxon-name-part taxon-name-part-type="genus" reg="Erinaceialtica">Erinaceialtica</tp:taxon-name-part> <tp:taxon-name-part taxon-name-part-type="species" reg="gabbysalazarae">gabbysalazarae</tp:taxon-name-part></tp:taxon-name></italic>, female <bold>8</bold> habitus, dorsal view <bold>9</bold> habitus, lateral view <bold>10</bold> hind leg, lateral views <bold>11</bold> head, frontal view.</p></caption><graphic xmlns:xlink="http://www.w3.org/1999/xlink" xlink:href="zookeys-955-113-g005.jpg" position="float" orientation="portrait" xlink:type="simple" id="oo_439269.jpg"><uri content-type="original_file" xlink:type="simple">https://binary.pensoft.net/fig/439269</uri></graphic></fig></tp:treatment-sec><tp:treatment-sec sec-type="type material" id="SECID0EWUAE"><title>Type material examined.</title><p>Holotype male: 1) Dominican Republic, Barahona Pr., El Cachote 8.XII 2014, 961m <named-content xmlns:xlink="http://www.w3.org/1999/xlink" content-type="dwc:verbatimCoordinates" xlink:type="simple"><named-content content-type="geo-json" specific-use="{&#34;type&#34;:&#34;Point&#34;,&#34;coordinates&#34;:[-71.162967,18.054917]}" id="NCID0E6UAE" xlink:type="simple">18°03.295'N, 71°09.778'W</named-content></named-content> WP-189 Leg. A. S. Konstantinov; 2) 2014.12.08 0633 (code for molecular voucher) (<named-content xmlns:xlink="http://www.w3.org/1999/xlink" content-type="dwc:institutional_code" xlink:type="simple">USNM</named-content>). Paratypes with the same labels as holotype (2 <named-content xmlns:xlink="http://www.w3.org/1999/xlink" content-type="dwc:institutional_code" xlink:type="simple">USNM</named-content>).</p><fig id="F6" position="float" orientation="portrait"><object-id xmlns:xlink="http://www.w3.org/1999/xlink" content-type="doi" xlink:type="simple">10.3897/zookeys.955.53644.figures12-13</object-id><object-id xmlns:xlink="http://www.w3.org/1999/xlink" content-type="arpha" xlink:type="simple">1C05346B-8672-558A-BAF1-023C69E7B174</object-id><label>Figures 12, 13.</label><caption><p>El Cachote, habitat of <italic><tp:taxon-name><tp:taxon-name-part taxon-name-part-type="genus" reg="Erinaceialtica">Erinaceialtica</tp:taxon-name-part> <tp:taxon-name-part taxon-name-part-type="species" reg="gabbysalazarae">gabbysalazarae</tp:taxon-name-part></tp:taxon-name></italic>.</p></caption><graphic xmlns:xlink="http://www.w3.org/1999/xlink" xlink:href="zookeys-955-113-g006.jpg" position="float" orientation="portrait" xlink:type="simple" id="oo_439270.jpg"><uri content-type="original_file" xlink:type="simple">https://binary.pensoft.net/fig/439270</uri></graphic></fig></tp:treatment-sec><tp:treatment-sec><!--Section generated to contain objects referenced in tp:taxon-treatment.--><fig id="F1" position="float" orientation="portrait"><object-id xmlns:xlink="http://www.w3.org/1999/xlink" content-type="doi" xlink:type="simple">10.3897/zookeys.955.53644.map1</object-id><object-id xmlns:xlink="http://www.w3.org/1999/xlink" content-type="arpha" xlink:type="simple">A683976D-940E-5657-AEB2-124207C6B651</object-id><label>Map 1.</label><caption><p>Distribution of <italic><tp:taxon-name><tp:taxon-name-part taxon-name-part-type="genus" reg="Erinaceialtica">Erinaceialtica</tp:taxon-name-part></tp:taxon-name></italic> species on the island of Hispaniola.</p></caption><graphic xmlns:xlink="http://www.w3.org/1999/xlink" xlink:href="zookeys-955-113-g001.jpg" position="float" orientation="portrait" xlink:type="simple" id="oo_439265.jpg"><uri content-type="original_file" xlink:type="simple">https://binary.pensoft.net/fig/439265</uri></graphic></fig></tp:treatment-sec></tp:taxon-treatment>
