# Supplementary material for: Moss inhabiting flea beetles of the West Indies III: Erinaceialtica, a new genus from Hispaniola (Coleoptera, Chrysomelidae, Galerucinae, Alticini)
Source: Zookeys. 2020 Aug 5;955:113–45. doi: 10.3897/zookeys.955.53644 (PMC7423781; doi:10.3897/zookeys.955.53644)
Supplement: XML Treatment for Erinaceialtica janestanleyae [file zookeys.955.53644-treatment3.xml]

<!DOCTYPE tp:taxon-treatment
  PUBLIC "-//TaxonX//DTD Taxonomic Treatment Publishing DTD v0 20100105//EN" "tax-treatment-NSO.dtd">
<tp:taxon-treatment xmlns:tp="http://www.plazi.org/taxpub"><tp:treatment-meta><kwd-group><label>Taxon classification</label><kwd><named-content xmlns:xlink="http://www.w3.org/1999/xlink" content-type="kingdom">Animalia</named-content></kwd><kwd><named-content xmlns:xlink="http://www.w3.org/1999/xlink" content-type="order">Coleoptera</named-content></kwd><kwd><named-content xmlns:xlink="http://www.w3.org/1999/xlink" content-type="family">Chrysomelidae</named-content></kwd></kwd-group><mixed-citation publication-type="journal"><person-group><name><surname>Konstantinov</surname><given-names>Alexander S.</given-names></name><name><surname>Linzmeier</surname><given-names>Adelita M.</given-names></name></person-group><article-title>Moss inhabiting flea beetles of the West Indies III: <italic><tp:taxon-name><tp:taxon-name-part taxon-name-part-type="genus" reg="Erinaceialtica">Erinaceialtica</tp:taxon-name-part></tp:taxon-name></italic>, a new genus from Hispaniola (<tp:taxon-name><tp:taxon-name-part taxon-name-part-type="order">Coleoptera</tp:taxon-name-part></tp:taxon-name>, <tp:taxon-name><tp:taxon-name-part taxon-name-part-type="family">Chrysomelidae</tp:taxon-name-part></tp:taxon-name>, <tp:taxon-name><tp:taxon-name-part taxon-name-part-type="subfamily">Galerucinae</tp:taxon-name-part></tp:taxon-name>, <tp:taxon-name><tp:taxon-name-part taxon-name-part-type="tribe">Alticini</tp:taxon-name-part></tp:taxon-name>)</article-title><source>Zookeys</source><day>05</day><month>8</month><year>2020</year><volume>955</volume><fpage>113</fpage><lpage>145</lpage><pub-id pub-id-type="doi">10.3897/zookeys.955.53644</pub-id></mixed-citation></tp:treatment-meta><tp:nomenclature><tp:taxon-name><object-id xmlns:xlink="http://www.w3.org/1999/xlink" content-type="arpha" xlink:type="simple">D4CB9F2C-9200-5670-930D-9099DBD52BC5</object-id>
            <tp:taxon-name-part taxon-name-part-type="genus" reg="Erinaceialtica">Erinaceialtica</tp:taxon-name-part>
            <tp:taxon-name-part taxon-name-part-type="species" reg="janestanleyae">janestanleyae</tp:taxon-name-part>
            <object-id xmlns:xlink="http://www.w3.org/1999/xlink" content-type="zoobank" xlink:type="simple">http://zoobank.org/FD44BB79-692A-410A-A886-CBF9A6143946</object-id>
          </tp:taxon-name><tp:taxon-status xmlns:xlink="http://www.w3.org/1999/xlink" xlink:type="simple">sp. nov.</tp:taxon-status><xref ref-type="fig" rid="F7">Figs 14</xref><xref ref-type="fig" rid="F8">, 15–19</xref><xref ref-type="fig" rid="F9">, 20–21</xref><xref ref-type="fig" rid="F1">, Map 1</xref></tp:nomenclature><tp:treatment-sec sec-type="description" id="SECID0E5XAE"><title>Description.</title><p>Body length 2.92–2.97 mm, width 1.45–1.51 mm. Vertex and part of head below vertex with antennal calli and frons same bright metallic green. Antennomere 11 slightly lighter than 9. Base and sides of pronotum same color as apex, bright metallic green. Antebasal pronotal impression absent. Elytral disc bright metallic green. Some spots on elytron appear black in part because elytral surface darker, in part because it is covered with dark setae. In dorsal view dark spots are: below basal margin lateral to scutellum, on lateral slope near middle, and another spot directly below it towards posterior. Elytra towards apex also appear darker. Ventral side of body dark brown, except last abdominal segment being lighter in color. Base of pro- and mesofemora white. Apex of pro- and mesofemora and most of pro- and mesotibiae dark brown, except small lighter ring around middle tibiae. Metafemora dark, with bronzy shine. Metatibia dark yellow. Setae on orbit and vertex yellow, directed laterally. Setae on middle of vertex short, directed towards middle, not forming a small “mohawk”. Pronotal setae directed posteriorly starting from about middle. Second row on punctures on elytral slope longitudinally impressed with setae directed laterally and ventrally from it.</p><fig id="F7" position="float" orientation="portrait"><object-id xmlns:xlink="http://www.w3.org/1999/xlink" content-type="doi" xlink:type="simple">10.3897/zookeys.955.53644.figure14</object-id><object-id xmlns:xlink="http://www.w3.org/1999/xlink" content-type="arpha" xlink:type="simple">E5DE754A-DB12-5B59-B8C8-DE7676A1D7DF</object-id><label>Figure 14.</label><caption><p><italic><tp:taxon-name><tp:taxon-name-part taxon-name-part-type="genus" reg="Erinaceialtica">Erinaceialtica</tp:taxon-name-part> <tp:taxon-name-part taxon-name-part-type="species" reg="janestanleyae">janestanleyae</tp:taxon-name-part></tp:taxon-name></italic> sp. nov., dorsal habitus (illustration by Linden Pederson, <named-content xmlns:xlink="http://www.w3.org/1999/xlink" content-type="dwc:institutional_code" xlink:type="simple">USNM</named-content> and <abbrev xmlns:xlink="http://www.w3.org/1999/xlink" content-type="institution" xlink:title="National Museum of Natural History and Systematic Entomology Laboratory" xlink:type="simple">SEL</abbrev> scientific illustrator internship program, summer 2019).</p></caption><graphic xmlns:xlink="http://www.w3.org/1999/xlink" xlink:href="zookeys-955-113-g007.jpg" position="float" orientation="portrait" xlink:type="simple" id="oo_439271.jpg"><uri content-type="original_file" xlink:type="simple">https://binary.pensoft.net/fig/439271</uri></graphic></fig></tp:treatment-sec><tp:treatment-sec sec-type="diagnosis" id="SECID0EAZAE"><title>Diagnosis.</title><p><italic><tp:taxon-name><tp:taxon-name-part taxon-name-part-type="genus" reg="Erinaceialtica">Erinaceialtica</tp:taxon-name-part> <tp:taxon-name-part taxon-name-part-type="species" reg="janestanleyae">janestanleyae</tp:taxon-name-part></tp:taxon-name></italic> has unique color and can be easily identified using the key at the end of the paper.</p><fig id="F8" position="float" orientation="portrait"><object-id xmlns:xlink="http://www.w3.org/1999/xlink" content-type="doi" xlink:type="simple">10.3897/zookeys.955.53644.figures15-19</object-id><object-id xmlns:xlink="http://www.w3.org/1999/xlink" content-type="arpha" xlink:type="simple">FFB2AF05-B3BC-5272-BFD2-24E8D5434BCE</object-id><label>Figures 15–19.</label><caption><p>Adult <italic><tp:taxon-name><tp:taxon-name-part taxon-name-part-type="genus" reg="Erinaceialtica">Erinaceialtica</tp:taxon-name-part> <tp:taxon-name-part taxon-name-part-type="species" reg="janestanleyae">janestanleyae</tp:taxon-name-part></tp:taxon-name></italic>, female <bold>15</bold> habitus, dorsal view <bold>16</bold> habitus, lateral view <bold>17</bold> habitus, three quarter view <bold>18</bold> hind tibia, three quarter view <bold>19</bold> habitus, frontal view.</p></caption><graphic xmlns:xlink="http://www.w3.org/1999/xlink" xlink:href="zookeys-955-113-g008.jpg" position="float" orientation="portrait" xlink:type="simple" id="oo_439272.jpg"><uri content-type="original_file" xlink:type="simple">https://binary.pensoft.net/fig/439272</uri></graphic></fig></tp:treatment-sec><tp:treatment-sec sec-type="habitat" id="SECID0ET1AE"><title>Habitat.</title><p><italic><tp:taxon-name><tp:taxon-name-part taxon-name-part-type="genus" reg="Erinaceialtica">Erinaceialtica</tp:taxon-name-part> <tp:taxon-name-part taxon-name-part-type="species" reg="janestanleyae">janestanleyae</tp:taxon-name-part></tp:taxon-name></italic> was collected in Zapoten forest (northern slopes of Sierra de Baoruco) in moss that was abundant on the sides of the road, tree trunks and branches (Figs <xref ref-type="fig" rid="F9">20</xref>, <xref ref-type="fig" rid="F9">21</xref>). Altogether about 30 gallons (= 114 L) of moss was collected in five pillowcases. Small portion of it was processed directly with Berlese extraction and the rest was sifted and then processed with Berlese. This moss collecting event revealed the largest diversity of flea beetles that included one species of <italic><tp:taxon-name><tp:taxon-name-part taxon-name-part-type="genus" reg="Erinaceialtica">Erinaceialtica</tp:taxon-name-part></tp:taxon-name></italic>, one species of <italic><tp:taxon-name><tp:taxon-name-part taxon-name-part-type="genus" reg="Kiskeya">Kiskeya</tp:taxon-name-part></tp:taxon-name></italic> Konstantinov &amp; Chamorro and a species of <italic><tp:taxon-name><tp:taxon-name-part taxon-name-part-type="genus" reg="Andersonaltica">Andersonaltica</tp:taxon-name-part></tp:taxon-name></italic> (<xref ref-type="bibr" rid="B12">Konstantinov et al. in press</xref>).</p><fig id="F9" position="float" orientation="portrait"><object-id xmlns:xlink="http://www.w3.org/1999/xlink" content-type="doi" xlink:type="simple">10.3897/zookeys.955.53644.figures20-21</object-id><object-id xmlns:xlink="http://www.w3.org/1999/xlink" content-type="arpha" xlink:type="simple">92FBC4A4-9914-53CC-AAE0-D406AD6B460B</object-id><label>Figures 20, 21.</label><caption><p>Zapoten, habitat of <italic><tp:taxon-name><tp:taxon-name-part taxon-name-part-type="genus" reg="Erinaceialtica">Erinaceialtica</tp:taxon-name-part> <tp:taxon-name-part taxon-name-part-type="species" reg="janestanleyae">janestanleyae</tp:taxon-name-part></tp:taxon-name></italic>.</p></caption><graphic xmlns:xlink="http://www.w3.org/1999/xlink" xlink:href="zookeys-955-113-g009.jpg" position="float" orientation="portrait" xlink:type="simple" id="oo_439273.jpg"><uri content-type="original_file" xlink:type="simple">https://binary.pensoft.net/fig/439273</uri></graphic></fig></tp:treatment-sec><tp:treatment-sec sec-type="etymology" id="SECID0E43AE"><title>Etymology.</title><p>The species epithet, <tp:taxon-name><tp:taxon-name-part taxon-name-part-type="genus" reg="Erinaceialtica"/><tp:taxon-name-part taxon-name-part-type="species" reg="janestanleyae">janestanleyae</tp:taxon-name-part></tp:taxon-name>, is a matronym in honor of Jane Stanley of Bethesda, Maryland. We greatly appreciate Jane and her family’s friendship and generosity in providing access and encouragement at the Punta Cana Resort, including use of their beautiful home, Casa de los Sueños, near the Ecological Reserve.</p></tp:treatment-sec><tp:treatment-sec sec-type="type material" id="SECID0EM4AE"><title>Type material examined.</title><p>Holotype female: 1) Dominican Republic, Zapoten, 15.XII 2014, highest Pls, 1705 m, WP-522, <named-content xmlns:xlink="http://www.w3.org/1999/xlink" content-type="dwc:verbatimCoordinates" xlink:type="simple"><named-content content-type="geo-json" specific-use="{&#34;type&#34;:&#34;Point&#34;,&#34;coordinates&#34;:[-71.699900,18.308267]}" id="NCID0EV4AE" xlink:type="simple">18°18.496'N, 71°41.994'W</named-content></named-content>, Leg. A, Konstantinov; 2) 2014.12.15 2324 (code for molecular voucher) (<named-content xmlns:xlink="http://www.w3.org/1999/xlink" content-type="dwc:institutional_code" xlink:type="simple">USNM</named-content>). Paratype female: 1) Dominican Republic, Independencia, Sierra de Baoruco, Zapoten h-1705m 15.XII.2014 WP-522, <named-content xmlns:xlink="http://www.w3.org/1999/xlink" content-type="dwc:verbatimCoordinates" xlink:type="simple"><named-content content-type="geo-json" specific-use="{&#34;type&#34;:&#34;Point&#34;,&#34;coordinates&#34;:[-71.699900,18.327583]}" id="NCID0EC5AE" xlink:type="simple">18.19.655N, 71.41.994W</named-content></named-content>, thick moss cushion on rocks trees, leg. A. Konstantinov; 2) 2014.12.15 0636 (code for molecular voucher) (<named-content xmlns:xlink="http://www.w3.org/1999/xlink" content-type="dwc:institutional_code" xlink:type="simple">USNM</named-content>).</p></tp:treatment-sec><tp:treatment-sec><!--Section generated to contain objects referenced in tp:taxon-treatment.--><fig id="F1" position="float" orientation="portrait"><object-id xmlns:xlink="http://www.w3.org/1999/xlink" content-type="doi" xlink:type="simple">10.3897/zookeys.955.53644.map1</object-id><object-id xmlns:xlink="http://www.w3.org/1999/xlink" content-type="arpha" xlink:type="simple">A683976D-940E-5657-AEB2-124207C6B651</object-id><label>Map 1.</label><caption><p>Distribution of <italic><tp:taxon-name><tp:taxon-name-part taxon-name-part-type="genus" reg="Erinaceialtica">Erinaceialtica</tp:taxon-name-part></tp:taxon-name></italic> species on the island of Hispaniola.</p></caption><graphic xmlns:xlink="http://www.w3.org/1999/xlink" xlink:href="zookeys-955-113-g001.jpg" position="float" orientation="portrait" xlink:type="simple" id="oo_439265.jpg"><uri content-type="original_file" xlink:type="simple">https://binary.pensoft.net/fig/439265</uri></graphic></fig></tp:treatment-sec><ref-list><ref id="B12"><mixed-citation xmlns:xlink="http://www.w3.org/1999/xlink" xlink:type="simple"><person-group><name name-style="western"><surname>Konstantinov</surname><given-names>AS</given-names></name><name name-style="western"><surname>Linzmeier</surname><given-names>AM</given-names></name><name name-style="western"><surname>Scheffer</surname><given-names>SJ</given-names></name><name name-style="western"><surname>Lewis</surname><given-names>ML</given-names></name></person-group> (<year>in press</year>) Moss inhabiting flea beetles of the West Indies IV: new species of <italic><tp:taxon-name><tp:taxon-name-part taxon-name-part-type="genus">Andersonaltica</tp:taxon-name-part></tp:taxon-name></italic> Linzmeier and Konstantinov (<tp:taxon-name><tp:taxon-name-part taxon-name-part-type="order">Coleoptera</tp:taxon-name-part></tp:taxon-name>: <tp:taxon-name><tp:taxon-name-part taxon-name-part-type="family">Chrysomelidae</tp:taxon-name-part></tp:taxon-name>: <tp:taxon-name><tp:taxon-name-part taxon-name-part-type="subfamily">Galerucinae</tp:taxon-name-part></tp:taxon-name>: <tp:taxon-name><tp:taxon-name-part taxon-name-part-type="tribe">Alticini</tp:taxon-name-part></tp:taxon-name>). Journal of Insect Biodiversity.</mixed-citation></ref></ref-list></tp:taxon-treatment>
