# Supplementary material for: Moss inhabiting flea beetles of the West Indies III: Erinaceialtica, a new genus from Hispaniola (Coleoptera, Chrysomelidae, Galerucinae, Alticini)
Source: Zookeys. 2020 Aug 5;955:113–45. doi: 10.3897/zookeys.955.53644 (PMC7423781; doi:10.3897/zookeys.955.53644)
Supplement: XML Treatment for Erinaceialtica rickstanleyi [file zookeys.955.53644-treatment4.xml]

<!DOCTYPE tp:taxon-treatment
  PUBLIC "-//TaxonX//DTD Taxonomic Treatment Publishing DTD v0 20100105//EN" "tax-treatment-NSO.dtd">
<tp:taxon-treatment xmlns:tp="http://www.plazi.org/taxpub"><tp:treatment-meta><kwd-group><label>Taxon classification</label><kwd><named-content xmlns:xlink="http://www.w3.org/1999/xlink" content-type="kingdom">Animalia</named-content></kwd><kwd><named-content xmlns:xlink="http://www.w3.org/1999/xlink" content-type="order">Coleoptera</named-content></kwd><kwd><named-content xmlns:xlink="http://www.w3.org/1999/xlink" content-type="family">Chrysomelidae</named-content></kwd></kwd-group><mixed-citation publication-type="journal"><person-group><name><surname>Konstantinov</surname><given-names>Alexander S.</given-names></name><name><surname>Linzmeier</surname><given-names>Adelita M.</given-names></name></person-group><article-title>Moss inhabiting flea beetles of the West Indies III: <italic><tp:taxon-name><tp:taxon-name-part taxon-name-part-type="genus" reg="Erinaceialtica">Erinaceialtica</tp:taxon-name-part></tp:taxon-name></italic>, a new genus from Hispaniola (<tp:taxon-name><tp:taxon-name-part taxon-name-part-type="order">Coleoptera</tp:taxon-name-part></tp:taxon-name>, <tp:taxon-name><tp:taxon-name-part taxon-name-part-type="family">Chrysomelidae</tp:taxon-name-part></tp:taxon-name>, <tp:taxon-name><tp:taxon-name-part taxon-name-part-type="subfamily">Galerucinae</tp:taxon-name-part></tp:taxon-name>, <tp:taxon-name><tp:taxon-name-part taxon-name-part-type="tribe">Alticini</tp:taxon-name-part></tp:taxon-name>)</article-title><source>Zookeys</source><day>05</day><month>8</month><year>2020</year><volume>955</volume><fpage>113</fpage><lpage>145</lpage><pub-id pub-id-type="doi">10.3897/zookeys.955.53644</pub-id></mixed-citation></tp:treatment-meta><tp:nomenclature><tp:taxon-name><object-id xmlns:xlink="http://www.w3.org/1999/xlink" content-type="arpha" xlink:type="simple">B05F19A1-D2B7-5B81-90C1-AE056C60E084</object-id>
            <tp:taxon-name-part taxon-name-part-type="genus" reg="Erinaceialtica">Erinaceialtica</tp:taxon-name-part>
            <tp:taxon-name-part taxon-name-part-type="species" reg="rickstanleyi">rickstanleyi</tp:taxon-name-part>
            <object-id xmlns:xlink="http://www.w3.org/1999/xlink" content-type="zoobank" xlink:type="simple">http://zoobank.org/26EF38BD-5F0C-4054-806B-2E06BFCE4EAF</object-id>
          </tp:taxon-name><tp:taxon-status xmlns:xlink="http://www.w3.org/1999/xlink" xlink:type="simple">sp. nov.</tp:taxon-status><xref ref-type="fig" rid="F10">Figs 22</xref><xref ref-type="fig" rid="F11">, 23–27</xref><xref ref-type="fig" rid="F12">, 28–33</xref><xref ref-type="fig" rid="F13">, 34–40</xref><xref ref-type="fig" rid="F14">, 41–43</xref><xref ref-type="fig" rid="F15">, 44–45</xref><xref ref-type="fig" rid="F1">, Map 1</xref></tp:nomenclature><tp:treatment-sec sec-type="description" id="SECID0ERAAG"><title>Description.</title><p>Body length 2.59–2.86 mm, width 1.45–1.78 mm. Vertex and part of head below vertex including frons same metallic blue. Antennal calli with a greenish shine. Antennomere 11 slightly lighter than 9. Base and sides of pronotum same color as apex, metallic blue and purple (some specimens have pronotum with greenish tint). Antebasal pronotal impression absent. Elytral disc metallic blue and purple. Some spots on elytron appear black in part because elytral surface darker, in part because it is covered with dark setae, these places also slightly impressed compared to rest of elytron surface. In dorsal view dark spots are: on lateral slope near middle and another spot directly below it towards posterior and one on posterior end. Elytra towards apex also appear darker. Triangular spot lateral to scutellum dark yellow. Ventral side of body dark brown, except last abdominal segment being lighter in color. Base of pro- and mesofemora light yellow. Apex of pro- and mesofemora and most of pro- and mesotibiae dark brown, except lighter poorly defined ring around middle tibiae. Metafemora dark, with bronzy shine. Metatibia dark yellow at base, brown near apex. Setae on orbit and vertex whitish, directed laterally. Setae on middle of vertex short, directed towards middle, not forming a small “mohawk”. Pronotal setae directed posteriorly starting from about middle. Second row on punctures on elytral slope longitudinally impressed with setae directed laterally and ventrally from it. Median lobe of aedeagus narrows substantially from middle to apex in ventral view, apex rounded.</p><fig id="F10" position="float" orientation="portrait"><object-id xmlns:xlink="http://www.w3.org/1999/xlink" content-type="doi" xlink:type="simple">10.3897/zookeys.955.53644.figure22</object-id><object-id xmlns:xlink="http://www.w3.org/1999/xlink" content-type="arpha" xlink:type="simple">1CB8C395-B4FA-502D-AC28-28EDE549ABEB</object-id><label>Figure 22.</label><caption><p><italic><tp:taxon-name><tp:taxon-name-part taxon-name-part-type="genus" reg="Erinaceialtica">Erinaceialtica</tp:taxon-name-part> <tp:taxon-name-part taxon-name-part-type="species" reg="rickstanleyi">rickstanleyi</tp:taxon-name-part></tp:taxon-name></italic> sp. nov., dorsal habitus (illustration by Katie Sayers, <named-content xmlns:xlink="http://www.w3.org/1999/xlink" content-type="dwc:institutional_code" xlink:type="simple">USNM</named-content> and <abbrev xmlns:xlink="http://www.w3.org/1999/xlink" content-type="institution" xlink:title="National Museum of Natural History and Systematic Entomology Laboratory" xlink:type="simple">SEL</abbrev> scientific illustrator internship program, summer 2019).</p></caption><graphic xmlns:xlink="http://www.w3.org/1999/xlink" xlink:href="zookeys-955-113-g010.jpg" position="float" orientation="portrait" xlink:type="simple" id="oo_439274.jpg"><uri content-type="original_file" xlink:type="simple">https://binary.pensoft.net/fig/439274</uri></graphic></fig></tp:treatment-sec><tp:treatment-sec sec-type="diagnosis" id="SECID0ETBAG"><title>Diagnosis.</title><p><italic><tp:taxon-name><tp:taxon-name-part taxon-name-part-type="genus" reg="Erinaceialtica">Erinaceialtica</tp:taxon-name-part> <tp:taxon-name-part taxon-name-part-type="species" reg="rickstanleyi">rickstanleyi</tp:taxon-name-part></tp:taxon-name></italic> has unique color and can be easily identified using the key at the end of the paper.</p><fig id="F11" position="float" orientation="portrait"><object-id xmlns:xlink="http://www.w3.org/1999/xlink" content-type="doi" xlink:type="simple">10.3897/zookeys.955.53644.figures23-27</object-id><object-id xmlns:xlink="http://www.w3.org/1999/xlink" content-type="arpha" xlink:type="simple">25A22930-B379-5ED1-B5F9-33C8B14DABB4</object-id><label>Figures 23–27.</label><caption><p>Adult <italic><tp:taxon-name><tp:taxon-name-part taxon-name-part-type="genus" reg="Erinaceialtica">Erinaceialtica</tp:taxon-name-part> <tp:taxon-name-part taxon-name-part-type="species" reg="rickstanleyi">rickstanleyi</tp:taxon-name-part></tp:taxon-name></italic><bold>23</bold> habitus, dorsal view <bold>24</bold> habitus, lateral view <bold>25</bold> habitus, three quarter view <bold>26</bold> median lobe of aedeagus, ventral and lateral views <bold>27</bold> habitus, frontal view.</p></caption><graphic xmlns:xlink="http://www.w3.org/1999/xlink" xlink:href="zookeys-955-113-g011.jpg" position="float" orientation="portrait" xlink:type="simple" id="oo_439275.jpg"><uri content-type="original_file" xlink:type="simple">https://binary.pensoft.net/fig/439275</uri></graphic></fig></tp:treatment-sec><tp:treatment-sec sec-type="habitat" id="SECID0EGDAG"><title>Habitat.</title><p><italic><tp:taxon-name><tp:taxon-name-part taxon-name-part-type="genus" reg="Erinaceialtica">Erinaceialtica</tp:taxon-name-part> <tp:taxon-name-part taxon-name-part-type="species" reg="rickstanleyi">rickstanleyi</tp:taxon-name-part></tp:taxon-name></italic> was collected on the southern slopes of Sierra de Baoruco in the area called Las Abejas. The site is a deep ravine situated at about 1200 m, which descends abruptly from pine forest (Figs <xref ref-type="fig" rid="F15">44</xref>, <xref ref-type="fig" rid="F15">45</xref>). <xref ref-type="bibr" rid="B4">Fisher-Meerow and Judd (1989)</xref> classified the area as premontane wet forest, rich in epiphytes. Moss was sampled three times in this area, in July of 2004, late June of 2005 and mid July of 2006. No moss inhabiting flea beetles were collected in 2004. In addition to <italic><tp:taxon-name><tp:taxon-name-part taxon-name-part-type="genus" reg="Erinaceialtica">E.</tp:taxon-name-part> <tp:taxon-name-part taxon-name-part-type="species" reg="rickstanleyi">rickstanleyi</tp:taxon-name-part></tp:taxon-name></italic>, <italic><tp:taxon-name><tp:taxon-name-part taxon-name-part-type="genus" reg="Kiskeya">Kiskeya</tp:taxon-name-part> <tp:taxon-name-part taxon-name-part-type="species" reg="baorucae">baorucae</tp:taxon-name-part></tp:taxon-name></italic> Konstantinov &amp; Chamorro-Lacayo 2006 was found in that place in 2005 and 2006.</p><fig id="F12" position="float" orientation="portrait"><object-id xmlns:xlink="http://www.w3.org/1999/xlink" content-type="doi" xlink:type="simple">10.3897/zookeys.955.53644.figures28-33</object-id><object-id xmlns:xlink="http://www.w3.org/1999/xlink" content-type="arpha" xlink:type="simple">72593986-B98B-5C87-A801-BF4F9A7ADBFF</object-id><label>Figures 28–33.</label><caption><p>Adult <italic><tp:taxon-name><tp:taxon-name-part taxon-name-part-type="genus" reg="Erinaceialtica">Erinaceialtica</tp:taxon-name-part> <tp:taxon-name-part taxon-name-part-type="species" reg="rickstanleyi">rickstanleyi</tp:taxon-name-part></tp:taxon-name></italic>, morphological structures <bold>28</bold> middle part of head, ventral view <bold>29</bold> labrum <bold>30</bold> antenna <bold>31</bold> mesotergite <bold>32</bold> meso- and metasternites <bold>33</bold> metatergite.</p></caption><graphic xmlns:xlink="http://www.w3.org/1999/xlink" xlink:href="zookeys-955-113-g012.jpg" position="float" orientation="portrait" xlink:type="simple" id="oo_439276.jpg"><uri content-type="original_file" xlink:type="simple">https://binary.pensoft.net/fig/439276</uri></graphic></fig></tp:treatment-sec><tp:treatment-sec sec-type="etymology" id="SECID0E4FAG"><title>Etymology.</title><p>The species epithet, <tp:taxon-name><tp:taxon-name-part taxon-name-part-type="genus" reg="Erinaceialtica"/><tp:taxon-name-part taxon-name-part-type="species" reg="rickstanleyi">rickstanleyi</tp:taxon-name-part></tp:taxon-name>, is a patronym in honor of Rick Stanley of Bethesda, Maryland. We greatly appreciate Rick and his family friendship and generosity in providing access at the Punta Cana Resort, including use of their home, Casa de los Sueños. Rick took part in our numerous collecting trips over the years in Bolivia, Costa Rica, Dominican Republic, and Nicaragua documenting local landscapes, avian- and insect faunas with numerous photos, some of which were used in publications (e.g. <xref ref-type="bibr" rid="B8">Konstantinov et al. 2009</xref>).</p><fig id="F13" position="float" orientation="portrait"><object-id xmlns:xlink="http://www.w3.org/1999/xlink" content-type="doi" xlink:type="simple">10.3897/zookeys.955.53644.figures34-40</object-id><object-id xmlns:xlink="http://www.w3.org/1999/xlink" content-type="arpha" xlink:type="simple">A6544E70-6E0F-5D5B-BB10-1F8380BB54C2</object-id><label>Figures 34–40.</label><caption><p>Adult <italic><tp:taxon-name><tp:taxon-name-part taxon-name-part-type="genus" reg="Erinaceialtica">Erinaceialtica</tp:taxon-name-part> <tp:taxon-name-part taxon-name-part-type="species" reg="rickstanleyi">rickstanleyi</tp:taxon-name-part></tp:taxon-name></italic>, morphological structures <bold>34</bold> metendosternite <bold>35</bold> hind tarsus <bold>36</bold> right elytron <bold>37</bold> hind leg <bold>38</bold> middle leg <bold>39</bold> abdominal ventrites, female <bold>40</bold> last abdominal tergite, female.</p></caption><graphic xmlns:xlink="http://www.w3.org/1999/xlink" xlink:href="zookeys-955-113-g013.jpg" position="float" orientation="portrait" xlink:type="simple" id="oo_439277.jpg"><uri content-type="original_file" xlink:type="simple">https://binary.pensoft.net/fig/439277</uri></graphic></fig></tp:treatment-sec><tp:treatment-sec sec-type="type material" id="SECID0EWHAG"><title>Type material examined.</title><p>Holotype, male: 1) Dominican Republic: Pedernales Prov., PN Sierra de Baoruco, Las Abejas 1270 m, <named-content xmlns:xlink="http://www.w3.org/1999/xlink" content-type="dwc:verbatimCoordinates" xlink:type="simple"><named-content content-type="geo-json" specific-use="{&#34;type&#34;:&#34;Point&#34;,&#34;coordinates&#34;:[-71.622300,18.150133]}" id="NCID0E6HAG" xlink:type="simple">18°09.008'N, 71°37.338'W</named-content></named-content>, 18.VI.2005, moss sifting A. Konstantinov (<named-content xmlns:xlink="http://www.w3.org/1999/xlink" content-type="dwc:institutional_code" xlink:type="simple">USNM</named-content>). Paratype females 3, with the same labels as holotype (2 <named-content xmlns:xlink="http://www.w3.org/1999/xlink" content-type="dwc:institutional_code" xlink:type="simple">USNM</named-content>), (1 <named-content xmlns:xlink="http://www.w3.org/1999/xlink" content-type="dwc:institutional_code" xlink:type="simple">MHND</named-content>). Paratype male: Dominican Republic: Pedernales Province Sierra de Baoruco, Las Abejas forest 1230 m. 17.VII.2006 <named-content xmlns:xlink="http://www.w3.org/1999/xlink" content-type="dwc:verbatimCoordinates" xlink:type="simple"><named-content content-type="geo-json" specific-use="{&#34;type&#34;:&#34;Point&#34;,&#34;coordinates&#34;:[-71.623833,18.152200]}" id="NCID0EWIAG" xlink:type="simple">18°09.132'N, 71°37.430'W</named-content></named-content> leg. A.Konstantinov (<named-content xmlns:xlink="http://www.w3.org/1999/xlink" content-type="dwc:institutional_code" xlink:type="simple">USNM</named-content>).</p><fig id="F14" position="float" orientation="portrait"><object-id xmlns:xlink="http://www.w3.org/1999/xlink" content-type="doi" xlink:type="simple">10.3897/zookeys.955.53644.figures41-43</object-id><object-id xmlns:xlink="http://www.w3.org/1999/xlink" content-type="arpha" xlink:type="simple">60BF25F0-6003-55CF-9A21-0148B7E537B7</object-id><label>Figures 41–43.</label><caption><p>Adult <italic><tp:taxon-name><tp:taxon-name-part taxon-name-part-type="genus" reg="Erinaceialtica">Erinaceialtica</tp:taxon-name-part> <tp:taxon-name-part taxon-name-part-type="species" reg="rickstanleyi">rickstanleyi</tp:taxon-name-part></tp:taxon-name></italic>, female genitalia <bold>41</bold> spermatheca <bold>42</bold> vaginal palpi <bold>43</bold> tignum.</p></caption><graphic xmlns:xlink="http://www.w3.org/1999/xlink" xlink:href="zookeys-955-113-g014.jpg" position="float" orientation="portrait" xlink:type="simple" id="oo_439278.jpg"><uri content-type="original_file" xlink:type="simple">https://binary.pensoft.net/fig/439278</uri></graphic></fig><fig id="F15" position="float" orientation="portrait"><object-id xmlns:xlink="http://www.w3.org/1999/xlink" content-type="doi" xlink:type="simple">10.3897/zookeys.955.53644.figures44-45</object-id><object-id xmlns:xlink="http://www.w3.org/1999/xlink" content-type="arpha" xlink:type="simple">42E245A8-0A36-5056-9029-C0A94447FF91</object-id><label>Figures 44, 45.</label><caption><p>Las Abejas, habitat of <italic><tp:taxon-name><tp:taxon-name-part taxon-name-part-type="genus" reg="Erinaceialtica">Erinaceialtica</tp:taxon-name-part> <tp:taxon-name-part taxon-name-part-type="species" reg="rickstanleyi">rickstanleyi</tp:taxon-name-part></tp:taxon-name></italic>.</p></caption><graphic xmlns:xlink="http://www.w3.org/1999/xlink" xlink:href="zookeys-955-113-g015.jpg" position="float" orientation="portrait" xlink:type="simple" id="oo_439279.jpg"><uri content-type="original_file" xlink:type="simple">https://binary.pensoft.net/fig/439279</uri></graphic></fig></tp:treatment-sec><tp:treatment-sec><!--Section generated to contain objects referenced in tp:taxon-treatment.--><fig id="F1" position="float" orientation="portrait"><object-id xmlns:xlink="http://www.w3.org/1999/xlink" content-type="doi" xlink:type="simple">10.3897/zookeys.955.53644.map1</object-id><object-id xmlns:xlink="http://www.w3.org/1999/xlink" content-type="arpha" xlink:type="simple">A683976D-940E-5657-AEB2-124207C6B651</object-id><label>Map 1.</label><caption><p>Distribution of <italic><tp:taxon-name><tp:taxon-name-part taxon-name-part-type="genus" reg="Erinaceialtica">Erinaceialtica</tp:taxon-name-part></tp:taxon-name></italic> species on the island of Hispaniola.</p></caption><graphic xmlns:xlink="http://www.w3.org/1999/xlink" xlink:href="zookeys-955-113-g001.jpg" position="float" orientation="portrait" xlink:type="simple" id="oo_439265.jpg"><uri content-type="original_file" xlink:type="simple">https://binary.pensoft.net/fig/439265</uri></graphic></fig></tp:treatment-sec><ref-list><ref id="B4"><mixed-citation xmlns:xlink="http://www.w3.org/1999/xlink" xlink:type="simple"><person-group><name name-style="western"><surname>Fisher-Meerow</surname><given-names>LL</given-names></name><name name-style="western"><surname>Judd</surname><given-names>WS</given-names></name></person-group> (<year>1989</year>) <article-title>A floristic study of five sites along an elevational transect in the Sierra de Baoruco, prov. Pedernales, Dominican Republic.</article-title><source>Moscosoa</source><volume>5</volume>: <fpage>159</fpage>–<lpage>185</lpage>.</mixed-citation></ref><ref id="B8"><mixed-citation xmlns:xlink="http://www.w3.org/1999/xlink" xlink:type="simple"><person-group><name name-style="western"><surname>Konstantinov</surname><given-names>AS</given-names></name><name name-style="western"><surname>Chamorro-Lacayo</surname><given-names>ML</given-names></name><name name-style="western"><surname>Savini</surname><given-names>VP</given-names></name></person-group> (<year>2009</year>) <article-title>A new genus of moss-inhabiting flea beetles (<tp:taxon-name><tp:taxon-name-part taxon-name-part-type="order">Coleoptera</tp:taxon-name-part></tp:taxon-name>: <tp:taxon-name><tp:taxon-name-part taxon-name-part-type="family">Chrysomelidae</tp:taxon-name-part></tp:taxon-name>) from Nicaragua.</article-title><source>The Coleopterists Bulletin</source><volume>63</volume>(<issue>1</issue>): <fpage>1</fpage>–<lpage>12</lpage>. <ext-link xlink:type="simple" ext-link-type="doi" xlink:href="10.1649/1127b.1">https://doi.org/10.1649/1127b.1</ext-link></mixed-citation></ref></ref-list></tp:taxon-treatment>
