# Supplementary material for: Moss inhabiting flea beetles of the West Indies III: Erinaceialtica, a new genus from Hispaniola (Coleoptera, Chrysomelidae, Galerucinae, Alticini)
Source: Zookeys. 2020 Aug 5;955:113–45. doi: 10.3897/zookeys.955.53644 (PMC7423781; doi:10.3897/zookeys.955.53644)
Supplement: XML Treatment for Erinaceialtica rileyi [file zookeys.955.53644-treatment5.xml]

<!DOCTYPE tp:taxon-treatment
  PUBLIC "-//TaxonX//DTD Taxonomic Treatment Publishing DTD v0 20100105//EN" "tax-treatment-NSO.dtd">
<tp:taxon-treatment xmlns:tp="http://www.plazi.org/taxpub"><tp:treatment-meta><kwd-group><label>Taxon classification</label><kwd><named-content xmlns:xlink="http://www.w3.org/1999/xlink" content-type="kingdom">Animalia</named-content></kwd><kwd><named-content xmlns:xlink="http://www.w3.org/1999/xlink" content-type="order">Coleoptera</named-content></kwd><kwd><named-content xmlns:xlink="http://www.w3.org/1999/xlink" content-type="family">Chrysomelidae</named-content></kwd></kwd-group><mixed-citation publication-type="journal"><person-group><name><surname>Konstantinov</surname><given-names>Alexander S.</given-names></name><name><surname>Linzmeier</surname><given-names>Adelita M.</given-names></name></person-group><article-title>Moss inhabiting flea beetles of the West Indies III: <italic><tp:taxon-name><tp:taxon-name-part taxon-name-part-type="genus" reg="Erinaceialtica">Erinaceialtica</tp:taxon-name-part></tp:taxon-name></italic>, a new genus from Hispaniola (<tp:taxon-name><tp:taxon-name-part taxon-name-part-type="order">Coleoptera</tp:taxon-name-part></tp:taxon-name>, <tp:taxon-name><tp:taxon-name-part taxon-name-part-type="family">Chrysomelidae</tp:taxon-name-part></tp:taxon-name>, <tp:taxon-name><tp:taxon-name-part taxon-name-part-type="subfamily">Galerucinae</tp:taxon-name-part></tp:taxon-name>, <tp:taxon-name><tp:taxon-name-part taxon-name-part-type="tribe">Alticini</tp:taxon-name-part></tp:taxon-name>)</article-title><source>Zookeys</source><day>05</day><month>8</month><year>2020</year><volume>955</volume><fpage>113</fpage><lpage>145</lpage><pub-id pub-id-type="doi">10.3897/zookeys.955.53644</pub-id></mixed-citation></tp:treatment-meta><tp:nomenclature><tp:taxon-name><object-id xmlns:xlink="http://www.w3.org/1999/xlink" content-type="arpha" xlink:type="simple">3719063D-5AE8-529D-A6EC-5768C468A65F</object-id>
            <tp:taxon-name-part taxon-name-part-type="genus" reg="Erinaceialtica">Erinaceialtica</tp:taxon-name-part>
            <tp:taxon-name-part taxon-name-part-type="species" reg="rileyi">rileyi</tp:taxon-name-part>
            <object-id xmlns:xlink="http://www.w3.org/1999/xlink" content-type="zoobank" xlink:type="simple">http://zoobank.org/0ADEC145-16A8-44DD-8AEC-67C3AA2A3930</object-id>
          </tp:taxon-name><tp:taxon-status xmlns:xlink="http://www.w3.org/1999/xlink" xlink:type="simple">sp. nov.</tp:taxon-status><xref ref-type="fig" rid="F16">Figs 46–47</xref><xref ref-type="fig" rid="F17">, 48–51</xref><xref ref-type="fig" rid="F1">, Map 1</xref></tp:nomenclature><tp:treatment-sec sec-type="description" id="SECID0EKMAG"><title>Description.</title><p>Body length 2.10–2.54 mm, width 1.18–1.40 mm. Vertex and part of head below vertex including frons and antennal calli black with dark greenish to blueish tint. Antennomere 11 slightly lighter than 9. Base of pronotum dark yellow, slightly lighter in color than apex. Antebasal pronotal impression absent. Elytral disc black to dark brown with dark greenish to blueish tint. Some spots on elytron appear black in part because elytral surface darker, in part because it is covered with dark setae. In dorsal view dark spots are: one spot lateral to scutellum, two spots down posteriorly near suture, and two more on posterior slope; one spot on humeral callus, two spots behind each other on lateral slope near middle, and another spot directly below it towards posterior. Elytra laterally and towards apex also appear darker. Ventral side of body dark brown, except last abdominal segment being lighter in color. Pro- and mesofemora and pro- and mesotibiae brown, with slightly lighter area on tibiae. Metafemora dark, with bronzy shine. Metatibia uniformly brown to dark amber in color. Setae on orbit and vertex whitish, denser and more vivid on orbit, directed ventrally. Setae on middle of vertex short, directed towards middle, not forming a small “mohawk”. Pronotal setae more erect, directed laterally and posteriorly. Second row on punctures on elytral slope not impressed with setae directed laterally and ventrally from it. Median lobe of aedeagus narrows gradually from middle to apex in ventral view with wide apex.</p><fig id="F16" position="float" orientation="portrait"><object-id xmlns:xlink="http://www.w3.org/1999/xlink" content-type="doi" xlink:type="simple">10.3897/zookeys.955.53644.figures46-47</object-id><object-id xmlns:xlink="http://www.w3.org/1999/xlink" content-type="arpha" xlink:type="simple">FCB2FA6C-9326-5E7A-971C-0C92A9029FDD</object-id><label>Figures 46, 47.</label><caption><p>Adult <italic><tp:taxon-name><tp:taxon-name-part taxon-name-part-type="genus" reg="Erinaceialtica">Erinaceialtica</tp:taxon-name-part> <tp:taxon-name-part taxon-name-part-type="species" reg="rileyi">rileyi</tp:taxon-name-part></tp:taxon-name></italic> sp. nov. <bold>46</bold> habitus, dorsal view, male <bold>47</bold> habitus, dorsal view, female.</p></caption><graphic xmlns:xlink="http://www.w3.org/1999/xlink" xlink:href="zookeys-955-113-g016.jpg" position="float" orientation="portrait" xlink:type="simple" id="oo_439280.jpg"><uri content-type="original_file" xlink:type="simple">https://binary.pensoft.net/fig/439280</uri></graphic></fig></tp:treatment-sec><tp:treatment-sec sec-type="diagnosis" id="SECID0ELNAG"><title>Diagnosis.</title><p><italic><tp:taxon-name><tp:taxon-name-part taxon-name-part-type="genus" reg="Erinaceialtica">Erinaceialtica</tp:taxon-name-part> <tp:taxon-name-part taxon-name-part-type="species" reg="rileyi">rileyi</tp:taxon-name-part></tp:taxon-name></italic> has unique color and can be easily identified using the key at the end of the paper.</p><fig id="F17" position="float" orientation="portrait"><object-id xmlns:xlink="http://www.w3.org/1999/xlink" content-type="doi" xlink:type="simple">10.3897/zookeys.955.53644.figures48-51</object-id><object-id xmlns:xlink="http://www.w3.org/1999/xlink" content-type="arpha" xlink:type="simple">95027D8B-83C4-5054-BB31-3EC89D64A609</object-id><label>Figures 48–51.</label><caption><p>Adult <italic><tp:taxon-name><tp:taxon-name-part taxon-name-part-type="genus" reg="Erinaceialtica">Erinaceialtica</tp:taxon-name-part> <tp:taxon-name-part taxon-name-part-type="species" reg="rileyi">rileyi</tp:taxon-name-part></tp:taxon-name></italic><bold>48</bold> habitus, three quarter view, male <bold>49</bold> median lobe of aedeagus, ventral and lateral views <bold>50</bold> habitus, frontal view, male <bold>51</bold> habitus, frontal view, female.</p></caption><graphic xmlns:xlink="http://www.w3.org/1999/xlink" xlink:href="zookeys-955-113-g017.jpg" position="float" orientation="portrait" xlink:type="simple" id="oo_439281.jpg"><uri content-type="original_file" xlink:type="simple">https://binary.pensoft.net/fig/439281</uri></graphic></fig></tp:treatment-sec><tp:treatment-sec sec-type="habitat" id="SECID0E3OAG"><title>Habitat.</title><p>Unknown.</p></tp:treatment-sec><tp:treatment-sec sec-type="etymology" id="SECID0EBPAG"><title>Etymology.</title><p>The species epithet, <tp:taxon-name><tp:taxon-name-part taxon-name-part-type="genus" reg="Erinaceialtica"/><tp:taxon-name-part taxon-name-part-type="species" reg="rileyi">rileyi</tp:taxon-name-part></tp:taxon-name>, is a patronym in honor of Ed Riley, who contributed greatly to our knowledge of diversity and taxonomy of <tp:taxon-name><tp:taxon-name-part taxon-name-part-type="family">Chrysomelidae</tp:taxon-name-part></tp:taxon-name> in the United States and the New World in general.</p></tp:treatment-sec><tp:treatment-sec sec-type="type material" id="SECID0EVPAG"><title>Type material examined.</title><p>Holotype, male: 1) Dom. Rep.: LaVega 19 km E El Rio Aug 3, 1979, C.W.O’Brien (<named-content xmlns:xlink="http://www.w3.org/1999/xlink" content-type="dwc:institutional_code" xlink:type="simple">USNM</named-content>). Paratype, female, with the same labels as holotype (<abbrev xmlns:xlink="http://www.w3.org/1999/xlink" xlink:title="E. Riley collection" id="ABBRID0EAQAG" xlink:type="simple">ERPC</abbrev>).</p><p>Paratype, male: Dominican Republic, La Vega, Estacion Cabanito 20 July 1996, R. Turnbow; 2) Reserva Cientifica Ebano Verde (<abbrev xmlns:xlink="http://www.w3.org/1999/xlink" xlink:title="E. Riley collection" id="ABBRID0EGQAG" xlink:type="simple">ERPC</abbrev>).</p></tp:treatment-sec><tp:treatment-sec><!--Section generated to contain objects referenced in tp:taxon-treatment.--><fig id="F1" position="float" orientation="portrait"><object-id xmlns:xlink="http://www.w3.org/1999/xlink" content-type="doi" xlink:type="simple">10.3897/zookeys.955.53644.map1</object-id><object-id xmlns:xlink="http://www.w3.org/1999/xlink" content-type="arpha" xlink:type="simple">A683976D-940E-5657-AEB2-124207C6B651</object-id><label>Map 1.</label><caption><p>Distribution of <italic><tp:taxon-name><tp:taxon-name-part taxon-name-part-type="genus" reg="Erinaceialtica">Erinaceialtica</tp:taxon-name-part></tp:taxon-name></italic> species on the island of Hispaniola.</p></caption><graphic xmlns:xlink="http://www.w3.org/1999/xlink" xlink:href="zookeys-955-113-g001.jpg" position="float" orientation="portrait" xlink:type="simple" id="oo_439265.jpg"><uri content-type="original_file" xlink:type="simple">https://binary.pensoft.net/fig/439265</uri></graphic></fig></tp:treatment-sec></tp:taxon-treatment>
