# Supplementary material for: Moss inhabiting flea beetles of the West Indies III: Erinaceialtica, a new genus from Hispaniola (Coleoptera, Chrysomelidae, Galerucinae, Alticini)
Source: Zookeys. 2020 Aug 5;955:113–45. doi: 10.3897/zookeys.955.53644 (PMC7423781; doi:10.3897/zookeys.955.53644)
Supplement: XML Treatment for Erinaceialtica albicincta [file zookeys.955.53644-treatment7.xml]

<!DOCTYPE tp:taxon-treatment
  PUBLIC "-//TaxonX//DTD Taxonomic Treatment Publishing DTD v0 20100105//EN" "tax-treatment-NSO.dtd">
<tp:taxon-treatment xmlns:tp="http://www.plazi.org/taxpub"><tp:treatment-meta><kwd-group><label>Taxon classification</label><kwd><named-content xmlns:xlink="http://www.w3.org/1999/xlink" content-type="kingdom">Animalia</named-content></kwd><kwd><named-content xmlns:xlink="http://www.w3.org/1999/xlink" content-type="order">Coleoptera</named-content></kwd><kwd><named-content xmlns:xlink="http://www.w3.org/1999/xlink" content-type="family">Chrysomelidae</named-content></kwd></kwd-group><mixed-citation publication-type="journal"><person-group><name><surname>Konstantinov</surname><given-names>Alexander S.</given-names></name><name><surname>Linzmeier</surname><given-names>Adelita M.</given-names></name></person-group><article-title>Moss inhabiting flea beetles of the West Indies III: <italic><tp:taxon-name><tp:taxon-name-part taxon-name-part-type="genus" reg="Erinaceialtica">Erinaceialtica</tp:taxon-name-part></tp:taxon-name></italic>, a new genus from Hispaniola (<tp:taxon-name><tp:taxon-name-part taxon-name-part-type="order">Coleoptera</tp:taxon-name-part></tp:taxon-name>, <tp:taxon-name><tp:taxon-name-part taxon-name-part-type="family">Chrysomelidae</tp:taxon-name-part></tp:taxon-name>, <tp:taxon-name><tp:taxon-name-part taxon-name-part-type="subfamily">Galerucinae</tp:taxon-name-part></tp:taxon-name>, <tp:taxon-name><tp:taxon-name-part taxon-name-part-type="tribe">Alticini</tp:taxon-name-part></tp:taxon-name>)</article-title><source>Zookeys</source><day>05</day><month>8</month><year>2020</year><volume>955</volume><fpage>113</fpage><lpage>145</lpage><pub-id pub-id-type="doi">10.3897/zookeys.955.53644</pub-id></mixed-citation></tp:treatment-meta><tp:nomenclature><tp:taxon-name><object-id xmlns:xlink="http://www.w3.org/1999/xlink" content-type="arpha" xlink:type="simple">C0AE8BDB-7669-5252-8E78-B9988D497106</object-id>
            <tp:taxon-name-part taxon-name-part-type="genus" reg="Erinaceialtica">Erinaceialtica</tp:taxon-name-part>
            <tp:taxon-name-part taxon-name-part-type="species" reg="albicincta">albicincta</tp:taxon-name-part>
          </tp:taxon-name><tp:taxon-authority>(Blake, 1945)</tp:taxon-authority><tp:taxon-status xmlns:xlink="http://www.w3.org/1999/xlink" xlink:type="simple">comb. nov.</tp:taxon-status><tp:nomenclature-citation-list><tp:nomenclature-citation><tp:taxon-name>
                <tp:taxon-name-part taxon-name-part-type="genus" reg="Erinaceialtica"/>
                <tp:taxon-name-part taxon-name-part-type="species" reg="albicincta">albicincta</tp:taxon-name-part>
              </tp:taxon-name><comment><xref ref-type="bibr" rid="B3">Blake 1945</xref>: 89 (Type locality. Morne La Hotte, elevation 5,000–7,800 feet, Haiti, holotype, female, MCZ); as <tp:taxon-name><tp:taxon-name-part taxon-name-part-type="genus" reg="Hadropoda">Hadropoda</tp:taxon-name-part></tp:taxon-name>. <xref ref-type="bibr" rid="B19">Scherer 1962</xref>: 512 as <tp:taxon-name><tp:taxon-name-part taxon-name-part-type="genus" reg="Aedmon">Aedmon</tp:taxon-name-part></tp:taxon-name> Clark.</comment></tp:nomenclature-citation></tp:nomenclature-citation-list></tp:nomenclature><tp:treatment-sec sec-type="notes" id="SECID0ERWAG"><title>Notes.</title><p>For images see MCZ type data-base (accessed April 16, 2020): <ext-link xmlns:xlink="http://www.w3.org/1999/xlink" xlink:type="simple" ext-link-type="uri" xlink:href="https://mczbase.mcz.harvard.edu/MediaSearch.cfm?action=search%26media_id=314649,314650,314651,314652,314653">https://mczbase.mcz.harvard.edu/MediaSearch.cfm?action=search&amp;media_id=314649,314650,314651,314652,314653</ext-link></p><fig id="F19" position="float" orientation="portrait"><object-id xmlns:xlink="http://www.w3.org/1999/xlink" content-type="doi" xlink:type="simple">10.3897/zookeys.955.53644.figures56-61</object-id><object-id xmlns:xlink="http://www.w3.org/1999/xlink" content-type="arpha" xlink:type="simple">B827B735-562C-5FF6-AD60-7F5CD7F94503</object-id><label>Figures 56–61.</label><caption><p>Habitus drawing of moss inhabiting <tp:taxon-name><tp:taxon-name-part taxon-name-part-type="subtribe">Monoplatina</tp:taxon-name-part></tp:taxon-name>. <bold>56</bold><italic><tp:taxon-name><tp:taxon-name-part taxon-name-part-type="genus" reg="Aedmon">Aedmon</tp:taxon-name-part> <tp:taxon-name-part taxon-name-part-type="species" reg="sericellum">sericellum</tp:taxon-name-part></tp:taxon-name></italic> Clark (illustration by Rebecca Jabs, National Museum of Natural History and Systematic Entomology Laboratory scientific illustrator internship program, summer 2016) <bold>57</bold><italic><tp:taxon-name><tp:taxon-name-part taxon-name-part-type="genus" reg="Andersonaltica">Andersonaltica</tp:taxon-name-part> <tp:taxon-name-part taxon-name-part-type="species" reg="villabarrancoli">villabarrancoli</tp:taxon-name-part></tp:taxon-name></italic> Konstantinov &amp; Linzmeier (illustration by Linden Pederson, National Museum of Natural History and Systematic Entomology Laboratory scientific illustrator internship program, summer 2019) <bold>58</bold><italic><tp:taxon-name><tp:taxon-name-part taxon-name-part-type="genus" reg="Apleuraltica">Apleuraltica</tp:taxon-name-part> <tp:taxon-name-part taxon-name-part-type="species" reg="curculionoides">curculionoides</tp:taxon-name-part></tp:taxon-name></italic> Bechyne (illustration by Taina Litwak Systematic Entomology Laboratory) <bold>59</bold><italic><tp:taxon-name><tp:taxon-name-part taxon-name-part-type="genus" reg="Distigmoptera">Distigmoptera</tp:taxon-name-part> <tp:taxon-name-part taxon-name-part-type="species" reg="borealis">borealis</tp:taxon-name-part></tp:taxon-name></italic> Blake (illustration by Abby Williams, National Museum of Natural History and Systematic Entomology Laboratory scientific illustrator internship program, summer, summer 2016) <bold>60</bold><italic><tp:taxon-name><tp:taxon-name-part taxon-name-part-type="genus" reg="Menudos">Menudos</tp:taxon-name-part> <tp:taxon-name-part taxon-name-part-type="species" reg="maricao">maricao</tp:taxon-name-part></tp:taxon-name></italic> Linzmeier &amp; Konstantinov (illustration by Katie Sayers, National Museum of Natural History and Systematic Entomology Laboratory scientific illustrator internship program, summer 2019) <bold>61</bold><italic><tp:taxon-name><tp:taxon-name-part taxon-name-part-type="genus" reg="Ulrica">Ulrica</tp:taxon-name-part> <tp:taxon-name-part taxon-name-part-type="species" reg="eltoro">eltoro</tp:taxon-name-part></tp:taxon-name></italic> Konstantinov &amp; Konstantinova (illustration by Jessica Hsiung, National Museum of Natural History and Systematic Entomology Laboratory scientific illustrator internship program, summer 2013).</p></caption><graphic xmlns:xlink="http://www.w3.org/1999/xlink" xlink:href="zookeys-955-113-g019.jpg" position="float" orientation="portrait" xlink:type="simple" id="oo_439283.jpg"><uri content-type="original_file" xlink:type="simple">https://binary.pensoft.net/fig/439283</uri></graphic></fig></tp:treatment-sec><ref-list><ref id="B3"><mixed-citation xmlns:xlink="http://www.w3.org/1999/xlink" xlink:type="simple"><person-group><name name-style="western"><surname>Blake</surname><given-names>DH</given-names></name></person-group> (<year>1945</year>) <article-title>Five new flea beetles from the West Indies.</article-title><source>Journal of the Washington Academy of Sciences</source><volume>35</volume>(<issue>3</issue>): <fpage>89</fpage>–<lpage>92</lpage>. <ext-link xlink:type="simple" ext-link-type="uri" xlink:href="https://www.jstor.org/stable/24531927">https://www.jstor.org/stable/24531927</ext-link></mixed-citation></ref><ref id="B19"><mixed-citation xmlns:xlink="http://www.w3.org/1999/xlink" xlink:type="simple"><person-group><name name-style="western"><surname>Scherer</surname><given-names>G</given-names></name></person-group> (<year>1962</year>) <article-title>Bestimmungsschlüssel der neotropischen Alticinen-Genera (<tp:taxon-name><tp:taxon-name-part taxon-name-part-type="order">Coleoptera</tp:taxon-name-part></tp:taxon-name>: <tp:taxon-name><tp:taxon-name-part taxon-name-part-type="family">Chrysomelidae</tp:taxon-name-part></tp:taxon-name>: <tp:taxon-name><tp:taxon-name-part taxon-name-part-type="subfamily">Alticinae</tp:taxon-name-part></tp:taxon-name>). Entomologische Arbeiten aus dem Museum G.</article-title><source>Frey, Tutzing</source><volume>13</volume>: <fpage>497</fpage>–<lpage>606</lpage>.</mixed-citation></ref></ref-list></tp:taxon-treatment>
