# Supplementary material for: Moss inhabiting flea beetles of the West Indies III: Erinaceialtica, a new genus from Hispaniola (Coleoptera, Chrysomelidae, Galerucinae, Alticini)
Source: Zookeys. 2020 Aug 5;955:113–45. doi: 10.3897/zookeys.955.53644 (PMC7423781; doi:10.3897/zookeys.955.53644)
Supplement: XML Treatment for Erinaceialtica hugonis [file zookeys.955.53644-treatment8.xml]

<!DOCTYPE tp:taxon-treatment
  PUBLIC "-//TaxonX//DTD Taxonomic Treatment Publishing DTD v0 20100105//EN" "tax-treatment-NSO.dtd">
<tp:taxon-treatment xmlns:tp="http://www.plazi.org/taxpub"><tp:treatment-meta><kwd-group><label>Taxon classification</label><kwd><named-content xmlns:xlink="http://www.w3.org/1999/xlink" content-type="kingdom">Animalia</named-content></kwd><kwd><named-content xmlns:xlink="http://www.w3.org/1999/xlink" content-type="order">Coleoptera</named-content></kwd><kwd><named-content xmlns:xlink="http://www.w3.org/1999/xlink" content-type="family">Chrysomelidae</named-content></kwd></kwd-group><mixed-citation publication-type="journal"><person-group><name><surname>Konstantinov</surname><given-names>Alexander S.</given-names></name><name><surname>Linzmeier</surname><given-names>Adelita M.</given-names></name></person-group><article-title>Moss inhabiting flea beetles of the West Indies III: <italic><tp:taxon-name><tp:taxon-name-part taxon-name-part-type="genus" reg="Erinaceialtica">Erinaceialtica</tp:taxon-name-part></tp:taxon-name></italic>, a new genus from Hispaniola (<tp:taxon-name><tp:taxon-name-part taxon-name-part-type="order">Coleoptera</tp:taxon-name-part></tp:taxon-name>, <tp:taxon-name><tp:taxon-name-part taxon-name-part-type="family">Chrysomelidae</tp:taxon-name-part></tp:taxon-name>, <tp:taxon-name><tp:taxon-name-part taxon-name-part-type="subfamily">Galerucinae</tp:taxon-name-part></tp:taxon-name>, <tp:taxon-name><tp:taxon-name-part taxon-name-part-type="tribe">Alticini</tp:taxon-name-part></tp:taxon-name>)</article-title><source>Zookeys</source><day>05</day><month>8</month><year>2020</year><volume>955</volume><fpage>113</fpage><lpage>145</lpage><pub-id pub-id-type="doi">10.3897/zookeys.955.53644</pub-id></mixed-citation></tp:treatment-meta><tp:nomenclature><tp:taxon-name><object-id xmlns:xlink="http://www.w3.org/1999/xlink" content-type="arpha" xlink:type="simple">33F817F7-51EA-5256-85C0-34C7170F1A2C</object-id>
            <tp:taxon-name-part taxon-name-part-type="genus" reg="Erinaceialtica">Erinaceialtica</tp:taxon-name-part>
            <tp:taxon-name-part taxon-name-part-type="species" reg="hugonis">hugonis</tp:taxon-name-part>
          </tp:taxon-name><tp:taxon-authority>(Blake, 1943a)</tp:taxon-authority><tp:taxon-status xmlns:xlink="http://www.w3.org/1999/xlink" xlink:type="simple">comb. nov.</tp:taxon-status><tp:nomenclature-citation-list><tp:nomenclature-citation><tp:taxon-name>
                <tp:taxon-name-part taxon-name-part-type="genus" reg="Erinaceialtica"/>
                <tp:taxon-name-part taxon-name-part-type="species" reg="hugonis">hugonis</tp:taxon-name-part>
              </tp:taxon-name><comment><xref ref-type="bibr" rid="B1">Blake 1943a</xref>: 439 (type locality: Cloud forest, vicinity of Valle Nuevo, circa 6000 ft., Dominican Republic; holotype, male, MCZ); <tp:taxon-name><tp:taxon-name-part taxon-name-part-type="genus" reg="Hadropoda">Hadropoda</tp:taxon-name-part></tp:taxon-name>. <xref ref-type="bibr" rid="B19">Scherer 1962</xref>: 512 as <tp:taxon-name><tp:taxon-name-part taxon-name-part-type="genus" reg="Aedmon">Aedmon</tp:taxon-name-part></tp:taxon-name> Clark.</comment></tp:nomenclature-citation></tp:nomenclature-citation-list></tp:nomenclature><tp:treatment-sec sec-type="notes" id="SECID0EB3AG"><title>Notes.</title><p>For images see MCZ type data-base (accessed April 16, 2020) <ext-link xmlns:xlink="http://www.w3.org/1999/xlink" xlink:type="simple" ext-link-type="uri" xlink:href="https://mczbase.mcz.harvard.edu/MediaSearch.cfm?action=search%26media_id=314502,314636,314637,314638,314639,314640,314641,314642,314643">https://mczbase.mcz.harvard.edu/MediaSearch.cfm?action=search&amp;media_id=314502,314636,314637,314638,314639,314640,314641,314642,314643</ext-link></p></tp:treatment-sec><ref-list><ref id="B1"><mixed-citation xmlns:xlink="http://www.w3.org/1999/xlink" xlink:type="simple"><person-group><name name-style="western"><surname>Blake</surname><given-names>DH</given-names></name></person-group> (<year>1943a</year>) <article-title>New species of the genus <italic><tp:taxon-name><tp:taxon-name-part taxon-name-part-type="genus">Hadropoda</tp:taxon-name-part></tp:taxon-name></italic> Suffrian from the West Indies.</article-title><source>Bulletin of the Museum of Comparative Zoology</source><volume>92</volume>(<issue>8</issue>): <fpage>413</fpage>–<lpage>441</lpage>.</mixed-citation></ref><ref id="B19"><mixed-citation xmlns:xlink="http://www.w3.org/1999/xlink" xlink:type="simple"><person-group><name name-style="western"><surname>Scherer</surname><given-names>G</given-names></name></person-group> (<year>1962</year>) <article-title>Bestimmungsschlüssel der neotropischen Alticinen-Genera (<tp:taxon-name><tp:taxon-name-part taxon-name-part-type="order">Coleoptera</tp:taxon-name-part></tp:taxon-name>: <tp:taxon-name><tp:taxon-name-part taxon-name-part-type="family">Chrysomelidae</tp:taxon-name-part></tp:taxon-name>: <tp:taxon-name><tp:taxon-name-part taxon-name-part-type="subfamily">Alticinae</tp:taxon-name-part></tp:taxon-name>). Entomologische Arbeiten aus dem Museum G.</article-title><source>Frey, Tutzing</source><volume>13</volume>: <fpage>497</fpage>–<lpage>606</lpage>.</mixed-citation></ref></ref-list></tp:taxon-treatment>
